# Supplementary material for: Evaluating Different Virulence Traits of Klebsiella pneumoniae Using Dictyostelium discoideum and Zebrafish Larvae as Host Models
Source: Front Cell Infect Microbiol. 2018 Feb 9;8:30. doi: 10.3389/fcimb.2018.00030 (PMC5811510; doi:10.3389/fcimb.2018.00030)
Supplement: Supplementary file 2 [file DataSheet1.XLSX]

## Sheet: Kp_RYC492
Supplementary Table 2. Genomic Islands Identified in K. pneumoniae RYC492, ATCC BAA-1705 and ATCC 700603
Strain:	RYC492
GI IDENTIFIED	tDNA USED	asn1C		GI CLASS	VII
	Location	(1,705,122 .. 1,727,416)		Size	22,295 bp
GI FEATURES
Locus Tag	Location	Size	Directionality	Type	Product
asn1C	1,705,122..1,705,137	16	+	tDNA	tRNA
int	1,705,299..1,706,573	1275	+	CDS	Integrase
mceA	1,706,927..1,707,238	312	-	CDS	Microcin E492 structural protein
mceB	1,707,213..1,707,500	288	-	CDS	Microcin E492 immunity protein
mceC	1,707,978..1,709,090	1113	+	CDS	Glycosyltransferase
mceD	1,709,269..1,710,513	1245	-	CDS	Apo and ferric salmochelin esterase
orfS2	1,710,590..1,710,757	168	-	CDS	Hypothetical Protein
orfS3	1,710,987..1,711,193	207	-	CDS	Hypothetical Protein
mceM	1,711,355..1,711,612	258	-	CDS	Microcin L492 structural protein
mceL	1,711,634..1,711,903	270	-	CDS	Microcin L492 immunity protein
mceE	1,712,043..1,712,387	345	-	CDS	MceE
orfX	1,712,607..1,712,714	108	+	CDS	OrfX
mceJ	1,712,853..1,714,427	1575	+	CDS	MceJ
mceI	1,714,440..1,714,931	492	+	CDS	required for microcin E492 modification with salmochelin
mceH	1,715,090..1,716,331	1242	+	CDS	MceH
mceG	1,716,324..1,718,420	2097	+	CDS	MceG
orfK	1,718,464..1,718,874	411	+	CDS	OrfK
mceF	1,719,070..1,719,762	693	-	CDS	MceF
U1	1,721,306..1,721,794	489	-	CDS	Thiopurine S-methyltransferase
U2	1,721,883..1,722,104	222	-	CDS	Unknown Protein
U3	1,722,128..1,722,490	363	-	CDS	Unknown Protein
U4	1,723,003..1,723,176	174	+	CDS	Unknown Protein
U5	1,723,281..1,724,339	1059	+	CDS	Unknown Protein
U6	1,724,472..1,724,633	162	-	CDS	Unknown Protein
U7	1,725,142..1,726,203	1062	-	CDS	Putative overcoming lysogenization defect protein
U8	1,726,249..1,727,022	774	-	CDS	Putative overcoming lysogenization defect protein
asn1C DR	1,727,397..1,727,416	20	None	Direct Repeat	None
GI IDENTIFIED	tDNA USED	phe1A		GI CLASS	II
	Location	(714,473 .. 719,678)		Size	3,206 bp
GI FEATURES
Locus Tag	Location	Size	Directionality	Type	Product
phe1A DR	716,473..716,490	17	None	Direct Repeat	None
KPRYC492_03735	716,723..717,016	294	+	CDS	Hypothetical Protein
KPRYC492_03740	717,013..717,498	486	+	CDS	Hypothetical Protein
KPRYC492_03745	718,202..718,474	273	+	CDS	Hypothetical Protein
KPRYC492_03750	718,891..719,043	153	+	CDS	Transposase
phe1A	719,603..719,678	76	-	tDNA	tRNA
GI IDENTIFIED	tDNA USED	leu5A		GI CLASS	VII
	Location	(4,486,993 .. 4,492,342)		Size	5,350 bp
GI FEATURES
Locus Tag	Location	Size	Directionality	Type	Product
leu5A DR	4,486,993..4,487,067	75	None	Direct Repeat	None
KPRYC492_22590	4,487,251..4,487,793	543	-	CDS	DNA repair protein
KPRYC492_22595	4,487,806..4,488,249	444	-	CDS	Antirestriction protein
KPRYC492_22600	4,488,280..4,488,855	576	-	CDS	Hypothetical Protein
KPRYC492_22605	4,488,856..4,488,981	126	+	CDS	Hypothetical Protein
KPRYC492_22610	4,489,113..4,489,334	222	+	CDS	Hypothetical Protein
KPRYC492_22615	4,489,545..4,489,757	213	-	CDS	Hypothetical Protein
KPRYC492_22630	4,490,731..4,491,957	1227	-	CDS	Integrase
KPRYC492_22635	4,491,938..4,492,144	207	-	CDS	Integrase
leu5A	4,492,343..4,492,427	85	-	tDNA	tRNA
GI IDENTIFIED	tDNA USED	ser1A		GI CLASS	I
	Location	(3,197,196 .. 3,216,407)		Size	19,212 bp
GI FEATURES
Locus Tag	Location	Size	Directionality	Type	Product
KPRYC492_16340	3,197,215..3,199,716	2502	-	CDS	Phosphotransferase system, HPr-related protein
KPRYC492_16345	3,200,026..3,201,102	1077	+	CDS	PTS system fructose-like transporter subunit EIIC
KPRYC492_16350	3,201,123..3,201,443	321	+	CDS	PTS system fructose-like transporter subunit EIIB
pflD	3,201,493..3,203,790	2298	+	CDS	Formate acetyltransferase 2
KPRYC492_16360	3,203,756..3,204,631	876	+	CDS	Pyruvate formate lyase II activase
KPRYC492_16365	3,204,647..3,204,988	342	+	CDS	PTS system fructose-like transporter subunit EIIB
KPRYC492_16370	3,205,002..3,205,769	768	-	CDS	Phytanoyl-CoA dioxygenase
KPRYC492_16375	3,206,031..3,206,864	834	+	CDS	AraC family transcriptional regulator
KPRYC492_16380	3,206,861..3,207,781	921	-	CDS	Diguanylate cyclase
KPRYC492_16385	3,208,025..3,209,053	1029	-	CDS	Ferric iron ABC transporter, ATP-binding protein
KPRYC492_16390	3,209,055..3,210,629	1575	-	CDS	Binding-protein-dependent transporters inner membrane component
KPRYC492_16395	3,210,651..3,211,667	1017	-	CDS	Family 1 extracellular solute-binding protein
KPRYC492_16400	3,211,975..3,212,412	438	+	CDS	cyclic diguanylate phosphodiesterase (EAL) domain-containing protein
KPRYC492_16405	3,212,541..3,213,227	687	+	CDS	Diguanylate phosphodiesterase
KPRYC492_16410	3,213,271..3,213,612	342	-	CDS	Putative anti-sigma factor antagonist
KPRYC492_16415	3,213,677..3,216,103	2427	-	CDS	Glycogen phosphorylase
ser1A	3,216,407..3,216,494	88	-	tDNA	tRNA

## Sheet: Kp_BAA-1705
Supplementary Table 2. Genomic Islands Identified in K. pneumoniae RYC492, ATCC BAA-1705 and ATCC 700603
Strain:	ATCC BAA-1705
GI IDENTIFIED	tDNA USED	phe1A		GI CLASS	I
	Location	AOGQ01000003(334,128 .. 389,010)		Size	54,883 bp
GI FEATURES
Locus Tag	Location	Size	Directionality	Type	Product
phe1A	334,052..334,127	76	+	tDNA	tRNA
KPBAA1705_03446	334,345..335,292	948	-	CDS	Integrase
KPBAA1705_03451	335,309..336,370	1062	-	CDS	Hypothetical Protein
KPBAA1705_03456	336,733..337,713	981	-	CDS	Antirestriction protein
KPBAA1705_03461	337,797..338,402	606	-	CDS	Hypothetical Protein
KPBAA1705_03466	338,505..338,852	348	-	CDS	Hypothetical Protein
KPBAA1705_03471	338,950..339,348	399	-	CDS	Hypothetical Protein
KPBAA1705_03476	339,431..339,709	279	-	CDS	Hypothetical Protein
KPBAA1705_03481	340,054..341,007	954	+	CDS	Hypothetical Protein
KPBAA1705_03486	341,012..341,905	894	-	CDS	DNA-binding prophage protein
KPBAA1705_03491	343,063..343,443	381	-	CDS	Hypothetical Protein
KPBAA1705_03496	343,706..343,999	294	+	CDS	Hypothetical Protein
KPBAA1705_03501	344,050..344,310	261	-	CDS	Hypothetical Protein
KPBAA1705_03506	344,413..344,673	261	+	CDS	Transcriptional regulator Nlp
KPBAA1705_03511	344,814..345,269	456	+	CDS	Cold shock protein
KPBAA1705_03516	345,348..345,437	90	-	CDS	Xre family transcriptional regulator
KPBAA1705_03521	345,697..345,948	252	+	CDS	Transcriptional regulator Nlp
KPBAA1705_03526	346,173..346,472	300	+	CDS	Hypothetical Protein
KPBAA1705_03531	346,516..348,045	1530	-	CDS	Hypothetical Protein
KPBAA1705_03536	348,048..348,389	342	-	CDS	Hypothetical Protein
KPBAA1705_03541	348,386..349,807	1422	-	CDS	Hypothetical Protein
KPBAA1705_03546	349,823..350,764	942	-	CDS	Hypothetical Protein
KPBAA1705_03551	350,761..351,156	396	-	CDS	Hypothetical Protein
KPBAA1705_03556	351,274..352,872	1599	-	CDS	Hypothetical Protein
KPBAA1705_03561	353,076..354,086	1011	-	CDS	Hypothetical Protein
KPBAA1705_03566	354,292..354,585	294	-	CDS	Hypothetical Protein
KPBAA1705_03571	355,118..356,290	1173	+	CDS	Hypothetical Protein
KPBAA1705_03576	356,343..357,710	1368	+	CDS	Hypothetical Protein
KPBAA1705_03581	357,950..358,654	705	+	CDS	Restriction endonuclease
KPBAA1705_03586	359,156..361,930	2775	-	CDS	Type IV secretory pathway, VirB4 components
KPBAA1705_03591	361,930..362,235	306	-	CDS	Hypothetical Protein
KPBAA1705_03596	362,342..363,823	1482	-	CDS	Hypothetical Protein
KPBAA1705_03601	363,823..364,668	846	-	CDS	Hypothetical Protein
KPBAA1705_03606	364,668..365,321	654	-	CDS	Hypothetical Protein
KPBAA1705_03611	365,318..365,689	372	-	CDS	Hypothetical Protein
KPBAA1705_03616	365,699..366,052	354	-	CDS	Hypothetical Protein
KPBAA1705_03621	366,067..366,303	237	-	CDS	Hypothetical Protein
KPBAA1705_03626	366,300..366,617	318	-	CDS	Hypothetical Protein
KPBAA1705_03631	367,042..367,740	699	+	CDS	Hypothetical Protein
KPBAA1705_03636	368,000..368,476	477	-	CDS	Hypothetical Protein
KPBAA1705_03641	368,578..369,336	759	-	CDS	Hypothetical Protein
KPBAA1705_03646	369,336..369,599	264	-	CDS	Hypothetical Protein
KPBAA1705_03651	369,596..371,695	2100	-	CDS	TraG-family protein
KPBAA1705_03656	371,733..371,963	231	-	CDS	Hypothetical Protein
KPBAA1705_03661	372,242..372,811	570	-	CDS	Hypothetical Protein
KPBAA1705_03666	372,790..373,317	528	-	CDS	Hypothetical Protein
KPBAA1705_03671	373,521..374,261	741	-	CDS	Hypothetical Protein
KPBAA1705_03676	374,261..374,830	570	-	CDS	Type IV B pilus protein
KPBAA1705_03681	374,954..375,406	453	-	CDS	Hypothetical Protein
KPBAA1705_03686	376,123..376,845	723	-	CDS	Hypothetical Protein
KPBAA1705_03691	377,239..378,324	1086	+	CDS	Hypothetical Protein
KPBAA1705_03696	378,318..379,190	873	+	CDS	Hypothetical Protein
KPBAA1705_03701	379,266..379,751	486	-	CDS	Hypothetical Protein
KPBAA1705_03706	380,412..381,740	1329	-	CDS	Hypothetical Protein
KPBAA1705_03711	381,922..382,797	876	+	CDS	Hypothetical Protein
KPBAA1705_03716	382,882..384,099	1218	-	CDS	Hypothetical Protein
KPBAA1705_03721	384,099..384,683	585	-	CDS	Hypothetical Protein
KPBAA1705_03726	384,683..386,305	1623	-	CDS	Hypothetical Protein
KPBAA1705_03731	386,302..387,669	1368	-	CDS	Replicative DNA helicase
KPBAA1705_03736	387,662..388,045	384	-	CDS	Hypothetical Protein
KPBAA1705_03741	388,045..388,728	684	-	CDS	Chromosome partitioning ATPase
GI IDENTIFIED	tDNA USED	arg3A		GI CLASS	I
	Location	AOGQ010000011(207,864 .. 251,106)		Size	43,243 bp
GI FEATURES
Locus Tag	Location	Size	Directionality	Type	Product
arg3A	207,787..207,863	77	+	tDNA	tRNA
KPBAA1705_10568	207,879..209,042	1164	-	CDS	Integrase
KPBAA1705_10573	209,256..209,471	216	-	CDS	phage/conjugal plasmid C-4 type zinc finger protein, TraR family
KPBAA1705_10578	209,473..209,691	219	-	CDS	Hypothetical Protein
KPBAA1705_10583	209,688..210,455	768	-	CDS	Phage protein
KPBAA1705_10588	210,452..211,108	657	-	CDS	Hypothetical Protein
KPBAA1705_10593	211,105..211,263	159	-	CDS	Exonuclease
KPBAA1705_10598	211,260..211,940	681	-	CDS	Hypothetical Protein
KPBAA1705_10603	211,937..212,782	846	-	CDS	Hypothetical Protein
KPBAA1705_10608	212,798..213,082	285	-	CDS	Hypothetical Protein
KPBAA1705_10613	213,171..213,365	195	-	CDS	Hypothetical Protein
KPBAA1705_10618	213,358..213,468	111	-	CDS	Hypothetical Protein
KPBAA1705_10623	213,465..213,680	216	-	CDS	gp38
KPBAA1705_10628	214,031..214,720	690	-	CDS	Regulatory protein cI
KPBAA1705_10633	214,848..215,081	234	+	CDS	Hypothetical Protein
KPBAA1705_10638	215,122..215,343	222	+	CDS	Bacteriophage CII family protein
KPBAA1705_10643	215,429..215,575	147	+	CDS	Hypothetical Protein
KPBAA1705_10648	215,568..216,467	900	+	CDS	Hypothetical Protein
KPBAA1705_10653	216,457..217,887	1431	+	CDS	Replication protein P
KPBAA1705_10658	217,887..218,180	294	+	CDS	Hypothetical Protein
KPBAA1705_10663	218,177..218,683	507	+	CDS	Hypothetical Protein
KPBAA1705_10668	218,790..219,632	843	+	CDS	RelE family toxin-antitoxin system
KPBAA1705_10673	219,805..220,452	648	+	CDS	Eaa1
KPBAA1705_10678	220,452..220,700	249	+	CDS	Hypothetical Protein
KPBAA1705_10683	220,953..221,408	456	+	CDS	Hypothetical Protein
KPBAA1705_10688	221,408..221,578	171	+	CDS	Prophage protein NinE
KPBAA1705_10693	221,571..222,206	636	+	CDS	Structure-specific endonuclease
KPBAA1705_10698	222,203..222,340	138	+	CDS	Hypothetical Protein
KPBAA1705_10703	222,333..222,863	531	+	CDS	Pathogenesis-related transcriptional factor and ERF protein
KPBAA1705_10708	222,860..223,549	690	+	CDS	Phage antitermination protein Q
asn1F	224,114..224,188	75	+	tDNA	tRNA
KPBAA1705_10713	224,459..224,707	249	+	CDS	Hypothetical Protein
KPBAA1705_10718	224,710..225,240	531	+	CDS	Phage-related lysozyme (muraminidase)
KPBAA1705_10723	225,237..225,701	465	+	CDS	Bbacteriophage lysis protein
KPBAA1705_10728	225,807..226,136	330	-	CDS	Hypothetical Protein
KPBAA1705_10733	226,507..227,109	603	+	CDS	Hypothetical Protein
KPBAA1705_10738	227,109..228,581	1473	+	CDS	Phage terminase large subunit
KPBAA1705_10743	228,594..230,015	1422	+	CDS	Hypothetical Protein
KPBAA1705_10748	229,990..230,994	1005	+	CDS	Phage head morphogenesis protein
KPBAA1705_10753	231,036..231,512	477	+	CDS	Hypothetical Protein
KPBAA1705_10758	231,585..232,970	1386	+	CDS	Hypothetical Protein
KPBAA1705_10763	232,974..233,402	429	+	CDS	Hypothetical Protein
KPBAA1705_10768	233,414..234,508	1095	+	CDS	Hypothetical Protein
KPBAA1705_10773	234,519..234,758	240	+	CDS	Hypothetical Protein
KPBAA1705_10778	234,761..235,141	381	+	CDS	Hypothetical Protein
KPBAA1705_10783	235,141..235,314	174	+	CDS	Hypothetical Protein
KPBAA1705_10788	235,314..235,676	363	+	CDS	Hypothetical Protein
KPBAA1705_10793	235,679..236,104	426	+	CDS	Hypothetical Protein
KPBAA1705_10798	236,101..236,493	393	+	CDS	Hypothetical Protein
KPBAA1705_10803	236,562..237,314	753	+	CDS	Hypothetical Protein
KPBAA1705_10808	237,367..238,044	678	+	CDS	Hypothetical Protein
KPBAA1705_10813	238,220..238,975	756	+	CDS	ATPase with chaperone activity, ATP-binding subunit
KPBAA1705_10818	238,978..239,232	255	+	CDS	Hypothetical Protein
KPBAA1705_10823	239,526..239,996	471	+	CDS	Hypothetical Protein
KPBAA1705_10828	240,013..240,372	360	-	CDS	Putative transcriptional regulator
KPBAA1705_10833	240,472..240,642	171	+	CDS	Putative transcriptional repressor arc (modular protein)
KPBAA1705_10838	240,632..241,345	714	+	CDS	Hypothetical Protein
KPBAA1705_10843	241,411..242,196	786	+	CDS	Prophage antirepressor
KPBAA1705_10848	242,324..242,827	504	+	CDS	Hypothetical Protein
KPBAA1705_10853	242,920..246,366	3447	+	CDS	Phage-related minor tail protein
KPBAA1705_10858	246,409..246,885	477	+	CDS	Hypothetical Protein
KPBAA1705_10863	246,942..247,355	414	+	CDS	Hypothetical Protein
KPBAA1705_10868	247,352..247,747	396	+	CDS	Cell wall-associated hydrolases (invasion-associated proteins)
KPBAA1705_10873	247,734..250,211	2478	+	CDS	Hypothetical Protein
KPBAA1705_10878	250,298..251,106	809	+	CDS	Hypothetical Protein
GI IDENTIFIED	tDNA USED	arg3A		GI CLASS	II
	Location	AOGQ010000017(186,789 .. 214,250)		Size	27,462 bp
GI FEATURES
Locus Tag	Location	Size	Directionality	Type	Product
asn1D	186,713..186,788	76	+	tDNA	tRNA
KPBAA1705_12759	186,969..188,243	1275	+	CDS	Hypothetical Protein
KPBAA1705_12764	188,315..189,703	1389	-	CDS	Hypothetical Protein
KPBAA1705_12769	189,897..191,747	1851	+	CDS	Site-specific DNA-methyltransferase
KPBAA1705_12774	191,757..194,717	2961	+	CDS	Type III restriction system endonuclease
KPBAA1705_12779	195,180..196,739	1560	-	CDS	PilV-like protein
KPBAA1705_12784	196,943..197,512	570	-	CDS	Putative type IV pilin protein precursor
KPBAA1705_12789	198,080..198,403	324	-	CDS	Hypothetical Protein
KPBAA1705_12794	198,503..199,099	597	-	CDS	Hypothetical Protein
KPBAA1705_12799	200,378..200,860	483	-	CDS	Hypothetical Protein
KPBAA1705_12804	201,914..203,227	1314	+	CDS	Hypothetical Protein
KPBAA1705_12809	203,321..203,536	216	+	CDS	Hypothetical Protein
KPBAA1705_12814	203,709..203,951	243	-	CDS	Hypothetical Protein
KPBAA1705_12819	204,314..205,579	1266	+	CDS	Hypothetical Protein
KPBAA1705_12824	205,581..206,000	420	+	CDS	Hypothetical Protein
KPBAA1705_12829	206,045..206,320	276	-	CDS	Preprotein translocase subunit SecD
KPBAA1705_12834	206,330..206,881	552	-	CDS	Putative lipoprotein
KPBAA1705_12839	206,896..207,243	348	-	CDS	Putative lipoprotein
KPBAA1705_12844	208,950..209,189	240	-	CDS	Hypothetical Protein
KPBAA1705_12849	209,182..209,889	708	+	CDS	Threonine dehydrogenase and related Zn-dependent dehydrogenases
KPBAA1705_12854	210,615..211,019	405	+	CDS	DNA-binding protein H-NS (Histone-like protein HLP-II)
KPBAA1705_12859	211,145..211,525	381	-	CDS	Hypothetical Protein
KPBAA1705_12864	211,578..211,868	291	-	CDS	Hypothetical Protein
KPBAA1705_12869	211,947..212,258	312	-	CDS	Hypothetical Protein
KPBAA1705_12874	212,272..212,601	330	-	CDS	Hypothetical Protein
KPBAA1705_12879	212,617..212,835	219	-	CDS	Predicted transcriptional regulator
KPBAA1705_12884	212,983..213,846	864	-	CDS	Hypothetical Protein
asn1D DR	214,226..214,250	25	None	Direct Repeat	None
GI IDENTIFIED	tDNA USED	thr2A		GI CLASS	I
	Location	AOGQ010000027(7,010 .. 17,766)		Size	10,757 bp
GI FEATURES
Locus Tag	Location	Size	Directionality	Type	Product
thr2A	6935..7010	76	+	tDNA	tRNA
KPBAA1705_14135	7174..8364	1191	+	CDS	Integrase
KPBAA1705_14140	8352..9302	951	+	CDS	Cobyrinic acid a,c-diamide synthase
KPBAA1705_14145	9302..9727	426	+	CDS	Hypothetical Protein
KPBAA1705_14150	10,074..10,157	84	-	CDS	Hypothetical Protein
KPBAA1705_14155	10,296..10,862	567	-	CDS	Phage polarity suppression protein
KPBAA1705_14160	10,880..11,125	246	-	CDS	Phage transcriptional activator, Ogr/delta
KPBAA1705_14165	11,122..11,859	738	-	CDS	Hypothetical Protein
KPBAA1705_14170	12,401..12,667	267	+	CDS	Hypothetical Protein
KPBAA1705_14175	13,027..13,221	195	+	CDS	Phage immunity repressor protein
KPBAA1705_14180	13,218..13,445	228	+	CDS	Hypothetical Protein
KPBAA1705_14185	13,442..13,762	321	+	CDS	DNA replication protein
KPBAA1705_14190	13,774..16,107	2334	+	CDS	Bacteriophage P4 DNA primase
KPBAA1705_14195	16,635..17,294	660	+	CDS	Hypothetical Protein
thr2A DR	17,745..17,766	22	None	Direct Repeat	None
GI IDENTIFIED	tDNA USED	leu5A		GI CLASS	I
	Location	AOGQ010000071(17,546 .. 28,733)		Size	11,188 bp
GI FEATURES
Locus Tag	Location	Size	Directionality	Type	Product
leu5A	17,461..17,545	85	+	tDNA	tRNA
KPBAA1705_25972	17,710..18,972	1263	+	CDS	Integrase
KPBAA1705_25977	19,030..20,004	975	-	CDS	Hypothetical Protein
KPBAA1705_25982	19,991..20,527	537	-	CDS	Hypothetical Protein
KPBAA1705_25987	20,528..21,607	1080	-	CDS	Hypothetical Protein
KPBAA1705_25992	22,127..22,210	84	-	CDS	Hypothetical Protein
KPBAA1705_25997	22,348..22,914	567	-	CDS	Phage polarity suppression protein
KPBAA1705_26002	22,932..23,177	246	-	CDS	Phage transcriptional activator, Ogr/delta
KPBAA1705_26007	23,174..23,911	738	-	CDS	Hypothetical Protein
KPBAA1705_26012	24,472..24,738	267	+	CDS	Phage DNA binding protein
KPBAA1705_26017	25,089..25,283	195	+	CDS	Phage immunity repressor protein
KPBAA1705_26022	25,280..25,507	228	+	CDS	Hypothetical Protein
KPBAA1705_26027	25,504..25,824	321	+	CDS	P4 phage protein
KPBAA1705_26032	25,839..28,172	2334	+	CDS	Nucleoside triphosphatase, D5 family protein
leu5A DR	28,711..28,733	23	None	Direc t Repeat	None

## Sheet: Kp_700603
Supplementary Table 2. Genomic Islands Identified in K. pneumoniae RYC492, ATCC BAA-1705 and ATCC 700603
Strain:	ATCC 700603
GI IDENTIFIED	tDNA USED	arg2A		GI CLASS	VII
	Location	(2,295,715 .. 2,338,168)		Size	42,454 bp
GI FEATURES
Locus Tag	Location	Size	Directionality	Type	Product
arg2A	2,338,169..2,338,243	75	+	tDNA	tRNA
AVR78_22950	2,296,964..2,297,332	369	-	CDS	Hypothetical Protein
AVR78_22955	2,298,678..2,298,893	216	+	CDS	Hypothetical Protein
AVR78_22960	2,299,490..2,299,939	450	+	CDS	Hypothetical Protein
AVR78_22965	2,300,014..2,300,277	264	-	CDS	Hypothetical Protein
AVR78_22970	2,300,280..2,302,751	2472	-	CDS	Hypothetical Protein
AVR78_22975	2,302,807..2,305,875	3069	-	CDS	Kinase
AVR78_22980	2,305,872..2,306,252	381	-	CDS	Nitrite Transporter
AVR78_22985	2,306,382..2,306,651	270	+	CDS	Hypothetical Protein
AVR78_22990	2,306,632..2,307,000	369	-	CDS	Hypothetical Protein
AVR78_22995	2,307,010..2,307,492	483	-	CDS	ArsR family transcriptional regulator
AVR78_23000	2,307,489..2,307,959	471	-	CDS	Hypothetical Protein
AVR78_23005	2,307,959..2,310,406	2448	-	CDS	Phage Tail tape measure protein
AVR78_23010	2,310,451..2,310,919	469	-	CDS	Hypothetical Protein
AVR78_23015	2,310,985..2,311,248	264	-	CDS	Hypothetical Protein
AVR78_23020	2,311,281..2,311,634	354	-	CDS	Hypothetical Protein
AVR78_23025	2,311,678..2,312,169	492	-	CDS	Hypothetical Protein
AVR78_23030	2,312,226..2,312,591	366	-	CDS	Hypothetical Protein
AVR78_23035	2,312,588..2,313,127	540	-	CDS	Hypothetical Protein
AVR78_23040	2,313,120..2,313,452	333	-	CDS	Hypothetical Protein
AVR78_23045	2,313,454..2,313,651	198	-	CDS	Hypothetical Protein
AVR78_23050	2,313,723..2,314,049	327	-	CDS	Hypothetical Protein
AVR78_23055	2,314,049..2,314,300	252	-	CDS	Hypothetical Protein
AVR78_23060	2,314,343..2,315,560	1218	-	CDS	Capsid Protein
AVR78_23065	2,315,570..2,316,418	849	-	CDS	Peptidase S14
AVR78_23070	2,316,431..2,317,738	1308	-	CDS	Phague Portal Protein
AVR78_23075	2,317,738..2,319,480	1743	-	CDS	Terminase
AVR78_23080	2,319,434..2,319,898	465	-	CDS	Hypothetical Protein
AVR78_23085	2,320,081..2,320,422	342	-	CDS	Hypothetical Protein
AVR78_23090	2,320,746..2,320,991	246	-	CDS	Hypothetical Protein
AVR78_23095	2,321,712..2,321,987	276	-	CDS	Hypothetical Protein
AVR78_23100	2,321,984..2,322,331	348	-	CDS	Hypothetical Protein
AVR78_23105	2,322,328..2,322,867	540	-	CDS	Hypothetical Protein
AVR78_23110	2,322,864..2,323,175	312	-	CDS	Holin
AVR78_23115	2,324,573..2,325,394	822	+	CDS	Hypothetical Protein
AVR78_23120	2,325,419..2,325,904	486	+	CDS	Hypothetical Protein
AVR78_23125	2,326,313..2,327,293	981	-	CDS	Hypothetical Protein
AVR78_23130	2,327,306..2,327,683	378	-	CDS	Crossover Junction Endodeoxyribonuclease
AVR78_23135	2,327,693..2,328,502	810	-	CDS	DNA Methylase
AVR78_23140	2,328,499..2,329,452	954	-	CDS	Hypothetical Protein
AVR78_23145	2,329,376..2,329,663	288	+	CDS	Hypothetical Protein
AVR78_23150	2,329,859..2,330,311	453	-	CDS	Hypothetical Protein
AVR78_23155	2,330,705..2,331,181	477	+	CDS	Hypothetical Protein
AVR78_23160	2,332,916..2,333,215	300	+	CDS	Hypothetical Protein
AVR78_23165	2,333,215..2,334,000	786	+	CDS	Hypothetical Protein
AVR78_23170	2,334,128..2,334,472	345	+	CDS	Hypothetical Protein
AVR78_23175	2,334,465..2,334,839	375	+	CDS	Hypothetical Protein
AVR78_23180	2,335,051..2,335,689	639	+	CDS	Hypothetical Protein
AVR78_23185	2,336,323..2,336,583	261	-	CDS	Hypothetical Protein
AVR78_23190	2,336,798..2,337,973	1176	-	CDS	Integrase
arg2A DR	2,295,715..2,295,738	24	None	Direct Repeat	None
GI IDENTIFIED	tDNA USED	arg3A		GI CLASS	IX
	Location	(5,087,598 .. 5,108,642)		Size	21,045 bp
GI FEATURES
Locus Tag	Location	Size	Directionality	Type	Product
arg3A	5,087,521..5,087,597	77	+	tDNA	tRNA
AVR78_10830	5,087,748..5,088,977	1230	+	CDS	Integrase
AVR78_10835	5,089,121..5,089,846	726	+	CDS
AVR78_10840	5,090,074..5,090,271	198	+	CDS	Dipicolinate synthase
AVR78_10845	5,090,271..5,090,705	435	+	CDS	Hypothetical Protein
AVR78_10850	5,090,719..5,091,528	810	+	CDS	antA/AntB antirepressor family protein
AVR78_10855	5,091,521..5,091,700	180	+	CDS	DUF4222 domain-containing protein
AVR78_27615	5,092,300..5,092,491	192	+	CDS	Fructokinase
AVR78_10865	5,092,484..5,092,663	180	+	CDS	Hypothetical Protein
AVR78_10870	5,092,660..5,092,977	318	+	CDS	Ubiquinol-cytochrome C reductase
AVR78_10875	5,092,974..5,093,237	264	+	CDS	nicotinic acetylcholine receptor subunit beta
AVR78_10880	5,093,234..5,093,449	216	+	CDS	Hypothetical Protein
AVR78_10885	5,093,446..5,095,560	2115	+	CDS	DNA primase
AVR78_10890	5,095,867..5,097,096	1230	+	CDS	Chromosome segregation ATPase
AVR78_10895	5,097,380..5,097,763	384	+	CDS	Single-stranded DNA-binding protein
AVR78_10900	5,097,760..5,098,353	594	+	CDS	Hypothetical Protein
AVR78_10905	5,098,596..5,098,907	312	+	CDS	PerC family transcriptional regulator
AVR78_10910	5,100,493..5,100,678	186	+	CDS	Hypothetical Protein
AVR78_10915	5,100,799..5,101,341	543	+	CDS	Hypothetical Protein
AVR78_10920	5,101,334..5,101,693	360	-	CDS	Hypothetical Protein
AVR78_10925	5,102,191..5,103,330	1140	+	CDS	Hypothetical Protein
AVR78_10930	5,103,444..5,103,629	186	+	CDS	Hypothetical Protein
AVR78_10935	5,103,786..5,104,331	546	-	CDS	Hypothetical Protein
AVR78_10940	5,104,530..5,104,724	195	+	CDS	Hypothetical Protein
AVR78_10945	5,104,756..5,106,573	1818	+	CDS	Hypothetical Protein
AVR78_10950	5,106,938..5,107,396	459	+	CDS	Hypothetical Protein
AVR78_10955	5,107,429..5,107,836	408	+	CDS	Hypothetical Protein
arg3A DR	5,108,628..5,108,642	15	None	Direct Repeat	None
