# Supplementary material for: Evaluating Different Virulence Traits of Klebsiella pneumoniae Using Dictyostelium discoideum and Zebrafish Larvae as Host Models
Source: Front Cell Infect Microbiol. 2018 Feb 9;8:30. doi: 10.3389/fcimb.2018.00030 (PMC5811510; doi:10.3389/fcimb.2018.00030)
Supplement: Supplementary file 3 [file DataSheet2.XLSX]

## Sheet: Kp_RYC492
Supplementary Table 3. Predicted virulence factors identified in the genomes of K. pneumoniae RYC492, ATCC BAA-1705 and ATCC 700603, using the tool PathogenFinder
Strain:	RYC492
Probability of Being a Human Pathogen	0.887
Matched Pathogenic Families	276
Genome Accesion	Organism	Class	Protein Function	Protein ID	Pathogen Associated	Identity
AP006725	Klebsiella pneumoniae NTUH-K2044 DNA, complete genome.	Gammaproteobacteria	putative NADH:flavin oxidoreductase	BAH63234	Yes	100.0
AP006725	Klebsiella pneumoniae NTUH-K2044 DNA, complete genome.	Gammaproteobacteria	outer membrane protein for export and assembly of type 1 fimbriae	BAH65073	Yes	100.0
AP006725	Klebsiella pneumoniae NTUH-K2044 DNA, complete genome.	Gammaproteobacteria	putative formate acetyltransferase 3	BAH62550	Yes	100.0
AP006725	Klebsiella pneumoniae NTUH-K2044 DNA, complete genome.	Gammaproteobacteria	outer membrane porin for ferric enterobactin and colicins B and D	BAH64876	Yes	100.0
AP006725	Klebsiella pneumoniae NTUH-K2044 DNA, complete genome.	Gammaproteobacteria	phosphoglycerate transport system sensor protein	BAH63424	Yes	100.0
AP006725	Klebsiella pneumoniae NTUH-K2044 DNA, complete genome.	Gammaproteobacteria	glycerol dehydratase-reactivation factor	BAH65258	Yes	100.0
AP006725	Klebsiella pneumoniae NTUH-K2044 DNA, complete genome.	Gammaproteobacteria	putative ABC transport system inner membrane permease	BAH63802	Yes	100.0
AP006725	Klebsiella pneumoniae NTUH-K2044 DNA, complete genome.	Gammaproteobacteria	putative alpha-glucoside-specific PTS family enzyme IIBC component	BAH65874	Yes	100.0
AP006725	Klebsiella pneumoniae NTUH-K2044 DNA, complete genome.	Gammaproteobacteria	putative sulphate transporter	BAH63968	Yes	100.0
AP006725	Klebsiella pneumoniae NTUH-K2044 DNA, complete genome.	Gammaproteobacteria	putative transport protein	BAH62114	Yes	100.0
AP006725	Klebsiella pneumoniae NTUH-K2044 DNA, complete genome.	Gammaproteobacteria	putative transmembrane protein	BAH65682	Yes	100.0
AP006725	Klebsiella pneumoniae NTUH-K2044 DNA, complete genome.	Gammaproteobacteria	glycerol dehydratase	BAH65261	Yes	100.0
AP006725	Klebsiella pneumoniae NTUH-K2044 DNA, complete genome.	Gammaproteobacteria	propanediol dehydratase large subunit	BAH64980	Yes	100.0
CP000647	Klebsiella pneumoniae subsp. pneumoniae MGH 78578, complete sequence.	Gammaproteobacteria	putative periplasmic binding protein of transport system	ABR75528	Yes	100.0
AP006725	Klebsiella pneumoniae NTUH-K2044 DNA, complete genome.	Gammaproteobacteria	4-hydroxyphenylacetate 3-hydroxylase	BAH61578	Yes	100.0
CP000647	Klebsiella pneumoniae subsp. pneumoniae MGH 78578, complete sequence.	Gammaproteobacteria	hypothetical protein	ABR75877	Yes	100.0
AP006725	Klebsiella pneumoniae NTUH-K2044 DNA, complete genome.	Gammaproteobacteria	hypothetical protein	BAH65662	Yes	100.0
AP006725	Klebsiella pneumoniae NTUH-K2044 DNA, complete genome.	Gammaproteobacteria	putative pentose kinase	BAH63416	Yes	100.0
CP000647	Klebsiella pneumoniae subsp. pneumoniae MGH 78578, complete sequence.	Gammaproteobacteria	histidine ammonia lyase	ABR76232	Yes	100.0
AP006725	Klebsiella pneumoniae NTUH-K2044 DNA, complete genome.	Gammaproteobacteria	putative general substrate transporter	BAH64666	Yes	100.0
CP000647	Klebsiella pneumoniae subsp. pneumoniae MGH 78578, complete sequence.	Gammaproteobacteria	putative channel/filament proteins	ABR77994	Yes	100.0
CP000647	Klebsiella pneumoniae subsp. pneumoniae MGH 78578, complete sequence.	Gammaproteobacteria	putative outer membrane efflux protein	ABR76431	Yes	100.0
AP006725	Klebsiella pneumoniae NTUH-K2044 DNA, complete genome.	Gammaproteobacteria	putative 3-polyprenyl-4-hydroxybenzoate decarboxylase and related decarboxylase	BAH64884	Yes	100.0
CP000647	Klebsiella pneumoniae subsp. pneumoniae MGH 78578, complete sequence.	Gammaproteobacteria	suppressor of ftsI	ABR78831	Yes	100.0
CP000647	Klebsiella pneumoniae subsp. pneumoniae MGH 78578, complete sequence.	Gammaproteobacteria	hypothetical protein	ABR76146	Yes	100.0
CP000647	Klebsiella pneumoniae subsp. pneumoniae MGH 78578, complete sequence.	Gammaproteobacteria	ascorbate-specific PTS system enzyme IIC	ABR79937	Yes	100.0
AP006725	Klebsiella pneumoniae NTUH-K2044 DNA, complete genome.	Gammaproteobacteria	galactose-proton symport of transport system	BAH65144	Yes	100.0
AP006725	Klebsiella pneumoniae NTUH-K2044 DNA, complete genome.	Gammaproteobacteria	sensor kinase of Zn/Pb responsive two-component regulatory system	BAH61146	Yes	100.0
CP000647	Klebsiella pneumoniae subsp. pneumoniae MGH 78578, complete sequence.	Gammaproteobacteria	Propanediol utilization: CoA-dependent propionaldehyde dehydrogenase	ABR78614	Yes	100.0
AP006725	Klebsiella pneumoniae NTUH-K2044 DNA, complete genome.	Gammaproteobacteria	multidrug transport protein	BAH62779	Yes	100.0
AP006725	Klebsiella pneumoniae NTUH-K2044 DNA, complete genome.	Gammaproteobacteria	siroheme synthase	BAH65529	Yes	100.0
AP006725	Klebsiella pneumoniae NTUH-K2044 DNA, complete genome.	Gammaproteobacteria	putative general substrate transporter	BAH63402	Yes	100.0
AP006725	Klebsiella pneumoniae NTUH-K2044 DNA, complete genome.	Gammaproteobacteria	PEP-dependent phosphotransferase enzyme II	BAH62953	Yes	100.0
AP006725	Klebsiella pneumoniae NTUH-K2044 DNA, complete genome.	Gammaproteobacteria	inner membrane protein	BAH61653	Yes	100.0
AP006725	Klebsiella pneumoniae NTUH-K2044 DNA, complete genome.	Gammaproteobacteria	phosphopantothenoylcysteine synthase/decarboxylase	BAH65759	Yes	100.0
CP000647	Klebsiella pneumoniae subsp. pneumoniae MGH 78578, complete sequence.	Gammaproteobacteria	putative voltage-gated ClC-type chloride channel ClcB	ABR77007	Yes	100.0
CP000647	Klebsiella pneumoniae subsp. pneumoniae MGH 78578, complete sequence.	Gammaproteobacteria	putative pectinesterase	ABR76227	Yes	100.0
AP006725	Klebsiella pneumoniae NTUH-K2044 DNA, complete genome.	Gammaproteobacteria	nucleoside transport protein	BAH65167	Yes	100.0
AP006725	Klebsiella pneumoniae NTUH-K2044 DNA, complete genome.	Gammaproteobacteria	phosphoglycerate transport system activator protein	BAH63423	Yes	100.0
AP006725	Klebsiella pneumoniae NTUH-K2044 DNA, complete genome.	Gammaproteobacteria	nucleoside permease	BAH64544	Yes	100.0
CP000647	Klebsiella pneumoniae subsp. pneumoniae MGH 78578, complete sequence.	Gammaproteobacteria	multidrug transport protein (MFS family)	ABR80113	Yes	100.0
AP006725	Klebsiella pneumoniae NTUH-K2044 DNA, complete genome.	Gammaproteobacteria	putative transport protein	BAH65052	Yes	100.0
AP006725	Klebsiella pneumoniae NTUH-K2044 DNA, complete genome.	Gammaproteobacteria	hypothetical protein	BAH64512	Yes	100.0
CP000647	Klebsiella pneumoniae subsp. pneumoniae MGH 78578, complete sequence.	Gammaproteobacteria	putative peptidase	ABR76402	Yes	100.0
AP006725	Klebsiella pneumoniae NTUH-K2044 DNA, complete genome.	Gammaproteobacteria	putative ABC-type proline/glycine betaine transport system permease component	BAH64360	Yes	100.0
AP006725	Klebsiella pneumoniae NTUH-K2044 DNA, complete genome.	Gammaproteobacteria	putative transport	BAH62625	Yes	100.0
AP006725	Klebsiella pneumoniae NTUH-K2044 DNA, complete genome.	Gammaproteobacteria	ABC-type macrolide transport system accessory component	BAH62607	Yes	100.0
AP006725	Klebsiella pneumoniae NTUH-K2044 DNA, complete genome.	Gammaproteobacteria	2-aminoethylphosphonate transporter ATP-binding component	BAH65847	Yes	100.0
AP006725	Klebsiella pneumoniae NTUH-K2044 DNA, complete genome.	Gammaproteobacteria	fructose-mannitol-specific PTS family enzyme IIC component	BAH63445	Yes	100.0
AP006725	Klebsiella pneumoniae NTUH-K2044 DNA, complete genome.	Gammaproteobacteria	pyrimidine specific nucleoside hydrolase	BAH63617	Yes	100.0
AP006725	Klebsiella pneumoniae NTUH-K2044 DNA, complete genome.	Gammaproteobacteria	putative multidrug resistance efflux pump	BAH63166	Yes	100.0
AP006725	Klebsiella pneumoniae NTUH-K2044 DNA, complete genome.	Gammaproteobacteria	hypothetical protein	BAH65833	Yes	100.0
AP006725	Klebsiella pneumoniae NTUH-K2044 DNA, complete genome.	Gammaproteobacteria	hypothetical protein	BAH62474	Yes	100.0
AP006725	Klebsiella pneumoniae NTUH-K2044 DNA, complete genome.	Gammaproteobacteria	hypothetical protein	BAH62542	Yes	100.0
CP000647	Klebsiella pneumoniae subsp. pneumoniae MGH 78578, complete sequence.	Gammaproteobacteria	putative receptor	ABR77339	Yes	100.0
AP006725	Klebsiella pneumoniae NTUH-K2044 DNA, complete genome.	Gammaproteobacteria	putative methylated-DNA-[protein]-cysteine S-methyltransferase	BAH65773	Yes	100.0
AP006725	Klebsiella pneumoniae NTUH-K2044 DNA, complete genome.	Gammaproteobacteria	putative PerM-family permease	BAH65615	Yes	100.0
AP006725	Klebsiella pneumoniae NTUH-K2044 DNA, complete genome.	Gammaproteobacteria	spermidine/putrescine ABC transport system periplasmic substrate-binding component	BAH62834	Yes	100.0
AP006725	Klebsiella pneumoniae NTUH-K2044 DNA, complete genome.	Gammaproteobacteria	putative 5-methyltetrahydropteroyltriglutamate- homocysteine methyltransferase	BAH63873	Yes	100.0
CP000647	Klebsiella pneumoniae subsp. pneumoniae MGH 78578, complete sequence.	Gammaproteobacteria	putative ABC transport system permease protein	ABR76031	Yes	100.0
AP006725	Klebsiella pneumoniae NTUH-K2044 DNA, complete genome.	Gammaproteobacteria	putative oxidoreductase	BAH62596	Yes	100.0
CP000647	Klebsiella pneumoniae subsp. pneumoniae MGH 78578, complete sequence.	Gammaproteobacteria	putative high-affinity nickel-transporter	ABR78448	Yes	100.0
AP006725	Klebsiella pneumoniae NTUH-K2044 DNA, complete genome.	Gammaproteobacteria	TDT family K+-tellurite ethidium and proflavin transport protein	BAH63649	Yes	100.0
AP006725	Klebsiella pneumoniae NTUH-K2044 DNA, complete genome.	Gammaproteobacteria	threonine dehydratase	BAH64017	Yes	100.0
AP006725	Klebsiella pneumoniae NTUH-K2044 DNA, complete genome.	Gammaproteobacteria	acetyl-CoA carboxylase beta subunit	BAH64505	Yes	100.0
CP000647	Klebsiella pneumoniae subsp. pneumoniae MGH 78578, complete sequence.	Gammaproteobacteria	putative LACI-type transcriptional regulator	ABR80099	Yes	100.0
AP006725	Klebsiella pneumoniae NTUH-K2044 DNA, complete genome.	Gammaproteobacteria	putative LpxA-like enzyme	BAH63650	Yes	100.0
AP006725	Klebsiella pneumoniae NTUH-K2044 DNA, complete genome.	Gammaproteobacteria	ribose high-affinity ABC transport system permease component	BAH61551	Yes	100.0
AP006725	Klebsiella pneumoniae NTUH-K2044 DNA, complete genome.	Gammaproteobacteria	putative dienelactone hydrolase	BAH61095	Yes	100.0
AP006725	Klebsiella pneumoniae NTUH-K2044 DNA, complete genome.	Gammaproteobacteria	ribose high-affinity ABC transport system permease component	BAH61552	Yes	100.0
AP006725	Klebsiella pneumoniae NTUH-K2044 DNA, complete genome.	Gammaproteobacteria	plasmid stable inheritance protein	BAH61262	Yes	100.0
AP006725	Klebsiella pneumoniae NTUH-K2044 DNA, complete genome.	Gammaproteobacteria	putative thiamine biosynthesis lipoprotein	BAH63235	Yes	100.0
AP006725	Klebsiella pneumoniae NTUH-K2044 DNA, complete genome.	Gammaproteobacteria	LysR family transcriptional activator for amino acids degradation	BAH64018	Yes	100.0
AP006725	Klebsiella pneumoniae NTUH-K2044 DNA, complete genome.	Gammaproteobacteria	putative ABC-type multidrug transport system ATPase component	BAH65767	Yes	100.0
AP006725	Klebsiella pneumoniae NTUH-K2044 DNA, complete genome.	Gammaproteobacteria	putative LysR-family transcriptional regulator	BAH62348	Yes	100.0
AP006725	Klebsiella pneumoniae NTUH-K2044 DNA, complete genome.	Gammaproteobacteria	repressor of aceBA operon	BAH61156	Yes	100.0
AP006725	Klebsiella pneumoniae NTUH-K2044 DNA, complete genome.	Gammaproteobacteria	putative LysR-family bacterial regulatory protein	BAH64005	Yes	100.0
AP006725	Klebsiella pneumoniae NTUH-K2044 DNA, complete genome.	Gammaproteobacteria	hydrogenase 3 membrane subunit	BAH64848	Yes	100.0
CP000647	Klebsiella pneumoniae subsp. pneumoniae MGH 78578, complete sequence.	Gammaproteobacteria	putative glycine/betaine/choline transport protein, osmoprotection (ABC superfamily, per	ABR77985	Yes	100.0
AP006725	Klebsiella pneumoniae NTUH-K2044 DNA, complete genome.	Gammaproteobacteria	hypothetical protein	BAH64974	Yes	100.0
AP006725	Klebsiella pneumoniae NTUH-K2044 DNA, complete genome.	Gammaproteobacteria	putative LysR-family transcriptional regulator	BAH64887	Yes	100.0
AP006725	Klebsiella pneumoniae NTUH-K2044 DNA, complete genome.	Gammaproteobacteria	putative transport protein	BAH65830	Yes	100.0
AP006725	Klebsiella pneumoniae NTUH-K2044 DNA, complete genome.	Gammaproteobacteria	hypothetical protein	BAH65277	Yes	100.0
CP000647	Klebsiella pneumoniae subsp. pneumoniae MGH 78578, complete sequence.	Gammaproteobacteria	putative transcriptional regulator (LysR family)	ABR75685	Yes	100.0
AP006725	Klebsiella pneumoniae NTUH-K2044 DNA, complete genome.	Gammaproteobacteria	putative GNAT-family acetyltransferase	BAH62174	Yes	100.0
AP006725	Klebsiella pneumoniae NTUH-K2044 DNA, complete genome.	Gammaproteobacteria	L-xylulose 5-phosphate 3-epimerase	BAH61343	Yes	100.0
AP006725	Klebsiella pneumoniae NTUH-K2044 DNA, complete genome.	Gammaproteobacteria	2-oxoglutarate-dependent taurine dioxygenase	BAH61963	Yes	100.0
AP006725	Klebsiella pneumoniae NTUH-K2044 DNA, complete genome.	Gammaproteobacteria	putative AraC-type regulatory protein	BAH62705	Yes	100.0
AP006725	Klebsiella pneumoniae NTUH-K2044 DNA, complete genome.	Gammaproteobacteria	putative potassium channel protein	BAH63919	Yes	100.0
AP006725	Klebsiella pneumoniae NTUH-K2044 DNA, complete genome.	Gammaproteobacteria	2-oxo-hepta-3-ene-1,7-dioic acid hydratase	BAH61582	Yes	100.0
AP006725	Klebsiella pneumoniae NTUH-K2044 DNA, complete genome.	Gammaproteobacteria	putative 3-oxoadipate enol-lactonase II	BAH63228	Yes	100.0
AP006725	Klebsiella pneumoniae NTUH-K2044 DNA, complete genome.	Gammaproteobacteria	putative DeoR-family bacterial regulatory protein	BAH63413	Yes	100.0
AP006725	Klebsiella pneumoniae NTUH-K2044 DNA, complete genome.	Gammaproteobacteria	ribonuclease T2	BAH62355	Yes	100.0
AP006725	Klebsiella pneumoniae NTUH-K2044 DNA, complete genome.	Gammaproteobacteria	2-aminoethylphosphonate transport system memrane component	BAH65845	Yes	100.0
AP006725	Klebsiella pneumoniae NTUH-K2044 DNA, complete genome.	Gammaproteobacteria	orfB of ISKpn1	BAH61810	Yes	100.0
AP006725	Klebsiella pneumoniae NTUH-K2044 DNA, complete genome.	Gammaproteobacteria	lipopolysaccharide O-antigen ABC transport system transmembrane component	BAH64281	Yes	100.0
AP006725	Klebsiella pneumoniae NTUH-K2044 DNA, complete genome.	Gammaproteobacteria	putative dipeptide ABC transport system ATP-binding component	BAH64323	Yes	100.0
AP006725	Klebsiella pneumoniae NTUH-K2044 DNA, complete genome.	Gammaproteobacteria	putative DeoR-family bacterial regulatory protein	BAH63417	Yes	100.0
AP006725	Klebsiella pneumoniae NTUH-K2044 DNA, complete genome.	Gammaproteobacteria	Zinc transporter zupT	BAH65221	Yes	100.0
AP006725	Klebsiella pneumoniae NTUH-K2044 DNA, complete genome.	Gammaproteobacteria	putative actin	BAH65132	Yes	100.0
AP006725	Klebsiella pneumoniae NTUH-K2044 DNA, complete genome.	Gammaproteobacteria	pyrroloquinoline quinone synthesis protein C	BAH63513	Yes	100.0
AP006725	Klebsiella pneumoniae NTUH-K2044 DNA, complete genome.	Gammaproteobacteria	putative DeoR-type transcriptional regulator	BAH63009	Yes	100.0
AP006725	Klebsiella pneumoniae NTUH-K2044 DNA, complete genome.	Gammaproteobacteria	hypothetical protein	BAH61666	Yes	100.0
CP000647	Klebsiella pneumoniae subsp. pneumoniae MGH 78578, complete sequence.	Gammaproteobacteria	putative phosphoesterase, PA-phosphatase related	ABR76639	Yes	100.0
AP006725	Klebsiella pneumoniae NTUH-K2044 DNA, complete genome.	Gammaproteobacteria	lipopolysaccharide O-antigen ABC transport system ATP-binding component	BAH64280	Yes	100.0
AP006725	Klebsiella pneumoniae NTUH-K2044 DNA, complete genome.	Gammaproteobacteria	hypothetical protein	BAH65660	Yes	100.0
AP006725	Klebsiella pneumoniae NTUH-K2044 DNA, complete genome.	Gammaproteobacteria	arginine 3rd transport system periplasmic binding component	BAH62588	Yes	100.0
CP000647	Klebsiella pneumoniae subsp. pneumoniae MGH 78578, complete sequence.	Gammaproteobacteria	putative arginine-binding periplasmic protein	ABR79914	Yes	100.0
AP006725	Klebsiella pneumoniae NTUH-K2044 DNA, complete genome.	Gammaproteobacteria	putative regulator	BAH65112	Yes	100.0
AP006725	Klebsiella pneumoniae NTUH-K2044 DNA, complete genome.	Gammaproteobacteria	putative response regulator	BAH61239	Yes	100.0
CP000647	Klebsiella pneumoniae subsp. pneumoniae MGH 78578, complete sequence.	Gammaproteobacteria	hypothetical protein	ABR80080	Yes	100.0
AP006725	Klebsiella pneumoniae NTUH-K2044 DNA, complete genome.	Gammaproteobacteria	putative 2-component transcriptional regulator	BAH63285	Yes	100.0
AP006725	Klebsiella pneumoniae NTUH-K2044 DNA, complete genome.	Gammaproteobacteria	putative permease	BAH64401	Yes	100.0
AP006725	Klebsiella pneumoniae NTUH-K2044 DNA, complete genome.	Gammaproteobacteria	positive regulator of the fuc operon	BAH64946	Yes	100.0
CP000647	Klebsiella pneumoniae subsp. pneumoniae MGH 78578, complete sequence.	Gammaproteobacteria	hypothetical protein	ABR78907	Yes	100.0
AP006725	Klebsiella pneumoniae NTUH-K2044 DNA, complete genome.	Gammaproteobacteria	uridine kinase	BAH64306	Yes	100.0
AP006725	Klebsiella pneumoniae NTUH-K2044 DNA, complete genome.	Gammaproteobacteria	putative alpha helix protein	BAH64675	Yes	100.0
AP006725	Klebsiella pneumoniae NTUH-K2044 DNA, complete genome.	Gammaproteobacteria	fimbrial chaperone protein mrkB precursor	BAH65060	Yes	100.0
AP006725	Klebsiella pneumoniae NTUH-K2044 DNA, complete genome.	Gammaproteobacteria	putative regulatory protein	BAH60937	Yes	100.0
CP000647	Klebsiella pneumoniae subsp. pneumoniae MGH 78578, complete sequence.	Gammaproteobacteria	hypothetical protein	ABR78665	Yes	100.0
AP006725	Klebsiella pneumoniae NTUH-K2044 DNA, complete genome.	Gammaproteobacteria	SeqA family protein	BAH62406	Yes	100.0
AP006725	Klebsiella pneumoniae NTUH-K2044 DNA, complete genome.	Gammaproteobacteria	putative ribulose-phosphate 3-epimerase	BAH63412	Yes	100.0
AP006725	Klebsiella pneumoniae NTUH-K2044 DNA, complete genome.	Gammaproteobacteria	hypothetical protein	BAH61237	Yes	100.0
AP006725	Klebsiella pneumoniae NTUH-K2044 DNA, complete genome.	Gammaproteobacteria	acetyl-CoA:acetoacetyl-CoA transferase alpha subunit	BAH63224	Yes	100.0
AP006725	Klebsiella pneumoniae NTUH-K2044 DNA, complete genome.	Gammaproteobacteria	conserved hypothetical protein	BAH63790	Yes	100.0
AP006725	Klebsiella pneumoniae NTUH-K2044 DNA, complete genome.	Gammaproteobacteria	outer membrane transport protein W and colicin S4 receptor	BAH62971	Yes	100.0
AP006725	Klebsiella pneumoniae NTUH-K2044 DNA, complete genome.	Gammaproteobacteria	multiple antibiotic resistance protein	BAH63324	Yes	100.0
AP006725	Klebsiella pneumoniae NTUH-K2044 DNA, complete genome.	Gammaproteobacteria	hypothetical protein	BAH64136	Yes	100.0
CP000647	Klebsiella pneumoniae subsp. pneumoniae MGH 78578, complete sequence.	Gammaproteobacteria	hypothetical protein	ABR77370	Yes	100.0
CP000647	Klebsiella pneumoniae subsp. pneumoniae MGH 78578, complete sequence.	Gammaproteobacteria	amino acid exporter (threonine)	ABR80115	Yes	100.0
CP000647	Klebsiella pneumoniae subsp. pneumoniae MGH 78578, complete sequence.	Gammaproteobacteria	cation transport regulator	ABR77653	Yes	100.0
AP006725	Klebsiella pneumoniae NTUH-K2044 DNA, complete genome.	Gammaproteobacteria	putative transcriptional regulator	BAH62513	Yes	100.0
AP006725	Klebsiella pneumoniae NTUH-K2044 DNA, complete genome.	Gammaproteobacteria	ethanolamine utilization protein	BAH64577	Yes	100.0
AP006725	Klebsiella pneumoniae NTUH-K2044 DNA, complete genome.	Gammaproteobacteria	putative fibronectin-binding protein	BAH62805	Yes	100.0
AP006725	Klebsiella pneumoniae NTUH-K2044 DNA, complete genome.	Gammaproteobacteria	chorismate lyase	BAH61178	Yes	100.0
AP006725	Klebsiella pneumoniae NTUH-K2044 DNA, complete genome.	Gammaproteobacteria	hypothetical protein	BAH62808	Yes	100.0
AP006725	Klebsiella pneumoniae NTUH-K2044 DNA, complete genome.	Gammaproteobacteria	hypothetical transcriptional regulator	BAH62745	Yes	100.0
AP006725	Klebsiella pneumoniae NTUH-K2044 DNA, complete genome.	Gammaproteobacteria	fimbrial protein involved in type 1 pilus biosynthesis	BAH65071	Yes	100.0
AP006725	Klebsiella pneumoniae NTUH-K2044 DNA, complete genome.	Gammaproteobacteria	putative dimethyl sulfoxide reductase component	BAH63266	Yes	100.0
AP006725	Klebsiella pneumoniae NTUH-K2044 DNA, complete genome.	Gammaproteobacteria	RNA polymerase sigma-70 factor	BAH64693	Yes	100.0
AP006725	Klebsiella pneumoniae NTUH-K2044 DNA, complete genome.	Gammaproteobacteria	hypothetical transcriptional regulator	BAH63698	Yes	100.0
AP006725	Klebsiella pneumoniae NTUH-K2044 DNA, complete genome.	Gammaproteobacteria	putative permease	BAH62568	Yes	100.0
AP006725	Klebsiella pneumoniae NTUH-K2044 DNA, complete genome.	Gammaproteobacteria	putative transport protein	BAH61877	Yes	100.0
AP006725	Klebsiella pneumoniae NTUH-K2044 DNA, complete genome.	Gammaproteobacteria	putative regulatory protein	BAH62247	Yes	100.0
AP006725	Klebsiella pneumoniae NTUH-K2044 DNA, complete genome.	Gammaproteobacteria	putative TetR-family trancriptional regulatory protein	BAH63588	Yes	100.0
AP006725	Klebsiella pneumoniae NTUH-K2044 DNA, complete genome.	Gammaproteobacteria	conserved hypothetical protein	BAH63317	Yes	100.0
CP000647	Klebsiella pneumoniae subsp. pneumoniae MGH 78578, complete sequence.	Gammaproteobacteria	putative DEOR-type transcriptional regulator	ABR76313	Yes	100.0
AP006725	Klebsiella pneumoniae NTUH-K2044 DNA, complete genome.	Gammaproteobacteria	para-aminobenzoate synthase component II	BAH65521	Yes	100.0
AP006725	Klebsiella pneumoniae NTUH-K2044 DNA, complete genome.	Gammaproteobacteria	putative exported protein	BAH61361	Yes	100.0
CP000647	Klebsiella pneumoniae subsp. pneumoniae MGH 78578, complete sequence.	Gammaproteobacteria	prepilin peptidase dependent protein B	ABR78632	Yes	100.0
AP006725	Klebsiella pneumoniae NTUH-K2044 DNA, complete genome.	Gammaproteobacteria	isopentenyl-diphosphate delta-isomerase	BAH65100	Yes	100.0
AP006725	Klebsiella pneumoniae NTUH-K2044 DNA, complete genome.	Gammaproteobacteria	hypothetical protein	BAH64076	Yes	100.0
AP006725	Klebsiella pneumoniae NTUH-K2044 DNA, complete genome.	Gammaproteobacteria	putative oxidoreductase component	BAH62761	Yes	100.0
AP006725	Klebsiella pneumoniae NTUH-K2044 DNA, complete genome.	Gammaproteobacteria	type 1 major fimbrial subunit precursor	BAH65070	Yes	100.0
AP006725	Klebsiella pneumoniae NTUH-K2044 DNA, complete genome.	Gammaproteobacteria	putative DNA topoisomerase	BAH65458	Yes	100.0
AP006725	Klebsiella pneumoniae NTUH-K2044 DNA, complete genome.	Gammaproteobacteria	putative cell envelope integrity inner membrane protein TolA	BAH63461	Yes	100.0
CP000647	Klebsiella pneumoniae subsp. pneumoniae MGH 78578, complete sequence.	Gammaproteobacteria	primosomal protein I	ABR80158	Yes	100.0
CP000647	Klebsiella pneumoniae subsp. pneumoniae MGH 78578, complete sequence.	Gammaproteobacteria	putative intracellular proteinase with catalase domain	ABR78956	Yes	100.0
CP000647	Klebsiella pneumoniae subsp. pneumoniae MGH 78578, complete sequence.	Gammaproteobacteria	hypothetical protein	ABR78330	Yes	100.0
AP006725	Klebsiella pneumoniae NTUH-K2044 DNA, complete genome.	Gammaproteobacteria	hypothetical protein	BAH63737	Yes	100.0
CP000647	Klebsiella pneumoniae subsp. pneumoniae MGH 78578, complete sequence.	Gammaproteobacteria	thymidine kinase	ABR77628	Yes	100.0
AP006725	Klebsiella pneumoniae NTUH-K2044 DNA, complete genome.	Gammaproteobacteria	propanediol dehydratase small subunit	BAH64982	Yes	100.0
AP006725	Klebsiella pneumoniae NTUH-K2044 DNA, complete genome.	Gammaproteobacteria	putative palmitoyl transferase for Lipid A	BAH62357	Yes	100.0
AP006725	Klebsiella pneumoniae NTUH-K2044 DNA, complete genome.	Gammaproteobacteria	chaperone protein	BAH64653	Yes	100.0
AP006725	Klebsiella pneumoniae NTUH-K2044 DNA, complete genome.	Gammaproteobacteria	4-hydroxyphenylacetate 3-monooxygenase coupling protein	BAH61577	Yes	100.0
AP006725	Klebsiella pneumoniae NTUH-K2044 DNA, complete genome.	Gammaproteobacteria	ferritin-like protein	BAH64127	Yes	100.0
CP000647	Klebsiella pneumoniae subsp. pneumoniae MGH 78578, complete sequence.	Gammaproteobacteria	Suppression of copper sensitivity: lipoprotein modification in lgt mutants of E. coli	ABR78732	Yes	100.0
AP006725	Klebsiella pneumoniae NTUH-K2044 DNA, complete genome.	Gammaproteobacteria	ribosomal protein L13	BAH65405	Yes	100.0
CP000647	Klebsiella pneumoniae subsp. pneumoniae MGH 78578, complete sequence.	Gammaproteobacteria	hypothetical protein	ABR76612	Yes	100.0
AP006725	Klebsiella pneumoniae NTUH-K2044 DNA, complete genome.	Gammaproteobacteria	conserved hypothetical protein	BAH61728	Yes	100.0
CP000647	Klebsiella pneumoniae subsp. pneumoniae MGH 78578, complete sequence.	Gammaproteobacteria	glycoprotein/polysaccharide metabolism	ABR75868	Yes	100.0
AP006725	Klebsiella pneumoniae NTUH-K2044 DNA, complete genome.	Gammaproteobacteria	putative carboxysome structural protein for ethanolamine utilization	BAH64576	Yes	100.0
AP006725	Klebsiella pneumoniae NTUH-K2044 DNA, complete genome.	Gammaproteobacteria	iron-regulated membrane protein	BAH64718	Yes	100.0
CP000647	Klebsiella pneumoniae subsp. pneumoniae MGH 78578, complete sequence.	Gammaproteobacteria	putative ethanolamine utilization protein	ABR78205	Yes	100.0
AP006725	Klebsiella pneumoniae NTUH-K2044 DNA, complete genome.	Gammaproteobacteria	transcriptional repressor for methionine biosynthesis	BAH61007	Yes	100.0
AP006725	Klebsiella pneumoniae NTUH-K2044 DNA, complete genome.	Gammaproteobacteria	hypothetical protein	BAH65666	Yes	100.0
CP000647	Klebsiella pneumoniae subsp. pneumoniae MGH 78578, complete sequence.	Gammaproteobacteria	putative PTS permease	ABR80149	Yes	100.0
CP000647	Klebsiella pneumoniae subsp. pneumoniae MGH 78578, complete sequence.	Gammaproteobacteria	regulator for leucine (or lrp) regulon and high-affinity branched-chain amino acid transport system	ABR76398	Yes	100.0
AP006725	Klebsiella pneumoniae NTUH-K2044 DNA, complete genome.	Gammaproteobacteria	Na(+)-translocating NADH-quinone reductase subunit E	BAH65051	Yes	100.0
AP006725	Klebsiella pneumoniae NTUH-K2044 DNA, complete genome.	Gammaproteobacteria	hypothetical protein	BAH61620	Yes	100.0
AP006725	Klebsiella pneumoniae NTUH-K2044 DNA, complete genome.	Gammaproteobacteria	putative MarR-family bacterial regulatory protein	BAH62977	Yes	100.0
CP000647	Klebsiella pneumoniae subsp. pneumoniae MGH 78578, complete sequence.	Gammaproteobacteria	hypothetical protein	ABR80009	Yes	100.0
AP006725	Klebsiella pneumoniae NTUH-K2044 DNA, complete genome.	Gammaproteobacteria	putative transport protein	BAH63621	Yes	100.0
AP006725	Klebsiella pneumoniae NTUH-K2044 DNA, complete genome.	Gammaproteobacteria	putative propanediol utilization protein	BAH64986	Yes	100.0
AP006725	Klebsiella pneumoniae NTUH-K2044 DNA, complete genome.	Gammaproteobacteria	hypothetical protein	BAH65205	Yes	100.0
AP006725	Klebsiella pneumoniae NTUH-K2044 DNA, complete genome.	Gammaproteobacteria	putative oxidoreductase	BAH63673	Yes	100.0
AP006725	Klebsiella pneumoniae NTUH-K2044 DNA, complete genome.	Gammaproteobacteria	homoprotocatechuate degradative operon repressor	BAH61589	Yes	100.0
AP006725	Klebsiella pneumoniae NTUH-K2044 DNA, complete genome.	Gammaproteobacteria	putative PTS enzyme II B component	BAH61783	Yes	100.0
AP006725	Klebsiella pneumoniae NTUH-K2044 DNA, complete genome.	Gammaproteobacteria	ascorbate-specific PTS family enzyme IIA component	BAH63451	Yes	100.0
AP006725	Klebsiella pneumoniae NTUH-K2044 DNA, complete genome.	Gammaproteobacteria	hypothetical protein	BAH62508	Yes	100.0
AP006725	Klebsiella pneumoniae NTUH-K2044 DNA, complete genome.	Gammaproteobacteria	conserved hypothetical protein	BAH61529	Yes	100.0
AP006725	Klebsiella pneumoniae NTUH-K2044 DNA, complete genome.	Gammaproteobacteria	repressor of mar operon	BAH63322	Yes	100.0
AP006725	Klebsiella pneumoniae NTUH-K2044 DNA, complete genome.	Gammaproteobacteria	hypothetical protein	BAH64952	Yes	100.0
CP000647	Klebsiella pneumoniae subsp. pneumoniae MGH 78578, complete sequence.	Gammaproteobacteria	putative bacterial regulatory protein, MarR	ABR76921	Yes	100.0
AP006725	Klebsiella pneumoniae NTUH-K2044 DNA, complete genome.	Gammaproteobacteria	conserved protein of fucose operon	BAH64945	Yes	100.0
AP006725	Klebsiella pneumoniae NTUH-K2044 DNA, complete genome.	Gammaproteobacteria	putative transcriptional regulator	BAH64886	Yes	100.0
CP000647	Klebsiella pneumoniae subsp. pneumoniae MGH 78578, complete sequence.	Gammaproteobacteria	hypothetical protein	ABR77264	Yes	100.0
CP000647	Klebsiella pneumoniae subsp. pneumoniae MGH 78578, complete sequence.	Gammaproteobacteria	hypothetical protein	ABR75474	Yes	100.0
AP006725	Klebsiella pneumoniae NTUH-K2044 DNA, complete genome.	Gammaproteobacteria	nickel responsive regulator	BAH65630	Yes	100.0
AP006725	Klebsiella pneumoniae NTUH-K2044 DNA, complete genome.	Gammaproteobacteria	putative negative regulator	BAH64547	Yes	100.0
AP006725	Klebsiella pneumoniae NTUH-K2044 DNA, complete genome.	Gammaproteobacteria	hypothetical protein	BAH64053	Yes	100.0
AP006725	Klebsiella pneumoniae NTUH-K2044 DNA, complete genome.	Gammaproteobacteria	hypothetical protein	BAH63474	Yes	100.0
AP006725	Klebsiella pneumoniae NTUH-K2044 DNA, complete genome.	Gammaproteobacteria	cytochrome b562	BAH61382	Yes	100.0
CP000647	Klebsiella pneumoniae subsp. pneumoniae MGH 78578, complete sequence.	Gammaproteobacteria	hypothetical protein	ABR78919	Yes	100.0
AP006725	Klebsiella pneumoniae NTUH-K2044 DNA, complete genome.	Gammaproteobacteria	hypothetical protein	BAH63281	Yes	100.0
AP006725	Klebsiella pneumoniae NTUH-K2044 DNA, complete genome.	Gammaproteobacteria	hypothetical protein	BAH64087	Yes	100.0
AP006725	Klebsiella pneumoniae NTUH-K2044 DNA, complete genome.	Gammaproteobacteria	putative cytoplasmic protein	BAH62246	Yes	100.0
AP006725	Klebsiella pneumoniae NTUH-K2044 DNA, complete genome.	Gammaproteobacteria	hypothetical protein	BAH65300	Yes	100.0
AP006725	Klebsiella pneumoniae NTUH-K2044 DNA, complete genome.	Gammaproteobacteria	divalent cation tolerance protein	BAH61281	Yes	100.0
CP000647	Klebsiella pneumoniae subsp. pneumoniae MGH 78578, complete sequence.	Gammaproteobacteria	putative homeobox protein	ABR76193	Yes	100.0
CP000647	Klebsiella pneumoniae subsp. pneumoniae MGH 78578, complete sequence.	Gammaproteobacteria	putative enzyme	ABR76676	Yes	100.0
AP006725	Klebsiella pneumoniae NTUH-K2044 DNA, complete genome.	Gammaproteobacteria	cell division protein	BAH61730	Yes	100.0
AP006725	Klebsiella pneumoniae NTUH-K2044 DNA, complete genome.	Gammaproteobacteria	preprotein translocase auxillary subunit	BAH62010	Yes	100.0
AP006725	Klebsiella pneumoniae NTUH-K2044 DNA, complete genome.	Gammaproteobacteria	hypothetical protein	BAH65871	Yes	100.0
AP006725	Klebsiella pneumoniae NTUH-K2044 DNA, complete genome.	Gammaproteobacteria	conserved hypothetical protein	BAH62404	Yes	100.0
AP006725	Klebsiella pneumoniae NTUH-K2044 DNA, complete genome.	Gammaproteobacteria	hypothetical protein	BAH65340	Yes	100.0
AP006725	Klebsiella pneumoniae NTUH-K2044 DNA, complete genome.	Gammaproteobacteria	hypothetical protein	BAH61334	Yes	100.0
AP006725	Klebsiella pneumoniae NTUH-K2044 DNA, complete genome.	Gammaproteobacteria	hypothetical protein	BAH63238	Yes	100.0
AP006725	Klebsiella pneumoniae NTUH-K2044 DNA, complete genome.	Gammaproteobacteria	tryptophan-specific transport protein	BAH61624	Yes	100.0
AP006725	Klebsiella pneumoniae NTUH-K2044 DNA, complete genome.	Gammaproteobacteria	propanediol dehydratase reactivation protein	BAH64984	Yes	100.0
AP006725	Klebsiella pneumoniae NTUH-K2044 DNA, complete genome.	Gammaproteobacteria	hypothetical protein	BAH64794	Yes	100.0
AP006725	Klebsiella pneumoniae NTUH-K2044 DNA, complete genome.	Gammaproteobacteria	hypothetical protein	BAH65872	Yes	100.0
AP006725	Klebsiella pneumoniae NTUH-K2044 DNA, complete genome.	Gammaproteobacteria	hydrogenase nickel incorporation protein	BAH64852	Yes	100.0
AP006725	Klebsiella pneumoniae NTUH-K2044 DNA, complete genome.	Gammaproteobacteria	detox protein	BAH64585	Yes	100.0
AP006725	Klebsiella pneumoniae NTUH-K2044 DNA, complete genome.	Gammaproteobacteria	fructose-specific PTS family enzyme IIB component 2	BAH62708	Yes	100.0
AP006725	Klebsiella pneumoniae NTUH-K2044 DNA, complete genome.	Gammaproteobacteria	hypothetical protein	BAH62400	Yes	100.0
AP006725	Klebsiella pneumoniae NTUH-K2044 DNA, complete genome.	Gammaproteobacteria	cell division activator	BAH62960	Yes	100.0
AP006725	Klebsiella pneumoniae NTUH-K2044 DNA, complete genome.	Gammaproteobacteria	unknown	BAH63998	Yes	100.0
CP000880	Salmonella enterica subsp. arizonae serovar 62:z4,z23:--, complete genome.	Gammaproteobacteria	hypothetical protein	ABX21688	Yes	100.0
AP006725	Klebsiella pneumoniae NTUH-K2044 DNA, complete genome.	Gammaproteobacteria	prepilin peptidase dependent protein C	BAH65007	Yes	100.0
AP006725	Klebsiella pneumoniae NTUH-K2044 DNA, complete genome.	Gammaproteobacteria	putative inner membrane protein	BAH60974	Yes	100.0
AP006725	Klebsiella pneumoniae NTUH-K2044 DNA, complete genome.	Gammaproteobacteria	cellobiose-specific PTS family enzyme IIB component	BAH62952	Yes	100.0
AP006725	Klebsiella pneumoniae NTUH-K2044 DNA, complete genome.	Gammaproteobacteria	fructose-specific PTS family enzyme IIB component 1	BAH62711	Yes	100.0
AP006725	Klebsiella pneumoniae NTUH-K2044 DNA, complete genome.	Gammaproteobacteria	putative outer membrane protein N precursor	BAH64158	Yes	100.0
AP006725	Klebsiella pneumoniae NTUH-K2044 DNA, complete genome.	Gammaproteobacteria	hypothetical protein	BAH65210	Yes	100.0
AP006725	Klebsiella pneumoniae NTUH-K2044 DNA, complete genome.	Gammaproteobacteria	putative ascorbate-specific PTS family enzyme IIB component	BAH61340	Yes	100.0
AP006725	Klebsiella pneumoniae NTUH-K2044 DNA, complete genome.	Gammaproteobacteria	hypothetical protein	BAH61970	Yes	100.0
AP006725	Klebsiella pneumoniae NTUH-K2044 DNA, complete genome.	Gammaproteobacteria	hypothetical protein	BAH64786	Yes	100.0
AP006725	Klebsiella pneumoniae NTUH-K2044 DNA, complete genome.	Gammaproteobacteria	twin arginine translocase protein A	BAH61101	Yes	100.0
AP006725	Klebsiella pneumoniae NTUH-K2044 DNA, complete genome.	Gammaproteobacteria	hypothetical protein	BAH65276	Yes	100.0
AP006725	Klebsiella pneumoniae NTUH-K2044 DNA, complete genome.	Gammaproteobacteria	cold shock protein	BAH62358	Yes	100.0
AP006725	Klebsiella pneumoniae NTUH-K2044 DNA, complete genome.	Gammaproteobacteria	hypothetical protein	BAH65806	Yes	100.0
CP000647	Klebsiella pneumoniae subsp. pneumoniae MGH 78578, complete sequence.	Gammaproteobacteria	hypothetical protein	ABR76270	Yes	100.0
AP006725	Klebsiella pneumoniae NTUH-K2044 DNA, complete genome.	Gammaproteobacteria	hypothetical protein	BAH62576	Yes	100.0
AP006725	Klebsiella pneumoniae NTUH-K2044 DNA, complete genome.	Gammaproteobacteria	hypothetical protein	BAH63916	Yes	100.0
AP006725	Klebsiella pneumoniae NTUH-K2044 DNA, complete genome.	Gammaproteobacteria	conserved hypothetical protein	BAH60940	Yes	100.0
AP006725	Klebsiella pneumoniae NTUH-K2044 DNA, complete genome.	Gammaproteobacteria	hypothetical protein	BAH65423	Yes	100.0
AP006725	Klebsiella pneumoniae NTUH-K2044 DNA, complete genome.	Gammaproteobacteria	hypothetical protein	BAH62176	Yes	100.0
AP006725	Klebsiella pneumoniae NTUH-K2044 DNA, complete genome.	Gammaproteobacteria	hypothetical protein	BAH61161	Yes	100.0
AP006725	Klebsiella pneumoniae NTUH-K2044 DNA, complete genome.	Gammaproteobacteria	hypothetical protein	BAH62078	Yes	100.0
AP006725	Klebsiella pneumoniae NTUH-K2044 DNA, complete genome.	Gammaproteobacteria	hypothetical protein	BAH65556	Yes	100.0
AP006725	Klebsiella pneumoniae NTUH-K2044 DNA, complete genome.	Gammaproteobacteria	conserved hypothetical protein	BAH61540	Yes	100.0
AP006725	Klebsiella pneumoniae NTUH-K2044 DNA, complete genome.	Gammaproteobacteria	hypothetical protein	BAH61975	Yes	100.0
AP006725	Klebsiella pneumoniae NTUH-K2044 DNA, complete genome.	Gammaproteobacteria	conserved hypothetical protein	BAH61561	Yes	100.0
AP006725	Klebsiella pneumoniae NTUH-K2044 DNA, complete genome.	Gammaproteobacteria	conserved hypothetical protein	BAH64129	Yes	100.0
CP000647	Klebsiella pneumoniae subsp. pneumoniae MGH 78578, complete sequence.	Gammaproteobacteria	haemolysin expression modulating protein	ABR75893	Yes	100.0
AP006725	Klebsiella pneumoniae NTUH-K2044 DNA, complete genome.	Gammaproteobacteria	putative CopG-family DNA-binding protein	BAH60957	Yes	100.0
AP006725	Klebsiella pneumoniae NTUH-K2044 DNA, complete genome.	Gammaproteobacteria	hypothetical protein	BAH65442	Yes	100.0
CP000647	Klebsiella pneumoniae subsp. pneumoniae MGH 78578, complete sequence.	Gammaproteobacteria	putative DinI-like protein	ABR76614	Yes	100.0
AP006725	Klebsiella pneumoniae NTUH-K2044 DNA, complete genome.	Gammaproteobacteria	hypothetical protein	BAH64080	Yes	100.0
AP006725	Klebsiella pneumoniae NTUH-K2044 DNA, complete genome.	Gammaproteobacteria	putative cytoplasmic protein	BAH64883	Yes	100.0
AP006725	Klebsiella pneumoniae NTUH-K2044 DNA, complete genome.	Gammaproteobacteria	hypothetical protein	BAH63692	Yes	100.0
CP000647	Klebsiella pneumoniae subsp. pneumoniae MGH 78578, complete sequence.	Gammaproteobacteria	hypothetical protein	ABR77348	Yes	100.0
AP006725	Klebsiella pneumoniae NTUH-K2044 DNA, complete genome.	Gammaproteobacteria	conserved hypothetical protein	BAH63641	Yes	100.0
CP000647	Klebsiella pneumoniae subsp. pneumoniae MGH 78578, complete sequence.	Gammaproteobacteria	hypothetical protein	ABR77591	Yes	100.0
AP006725	Klebsiella pneumoniae NTUH-K2044 DNA, complete genome.	Gammaproteobacteria	hypothetical protein	BAH63626	Yes	100.0
AP006725	Klebsiella pneumoniae NTUH-K2044 DNA, complete genome.	Gammaproteobacteria	hypothetical protein	BAH64151	Yes	100.0
AP006725	Klebsiella pneumoniae NTUH-K2044 DNA, complete genome.	Gammaproteobacteria	hypothetical protein	BAH65724	Yes	100.0
AP006725	Klebsiella pneumoniae NTUH-K2044 DNA, complete genome.	Gammaproteobacteria	hypothetical protein	BAH63213	Yes	100.0
AP006725	Klebsiella pneumoniae NTUH-K2044 DNA, complete genome.	Gammaproteobacteria	hypothetical protein	BAH65451	Yes	100.0
AP006725	Klebsiella pneumoniae NTUH-K2044 DNA, complete genome.	Gammaproteobacteria	putative cytoplasmic protein	BAH65590	Yes	100.0
AP006725	Klebsiella pneumoniae NTUH-K2044 DNA, complete genome.	Gammaproteobacteria	hypothetical protein	BAH63849	Yes	100.0
AP006725	Klebsiella pneumoniae NTUH-K2044 DNA, complete genome.	Gammaproteobacteria	putative hok/gef cell toxic protein	BAH65700	Yes	100.0
AP006725	Klebsiella pneumoniae NTUH-K2044 DNA, complete genome.	Gammaproteobacteria	hypothetical protein	BAH63725	Yes	100.0
CP000647	Klebsiella pneumoniae subsp. pneumoniae MGH 78578, complete sequence.	Gammaproteobacteria	conserved protein, invasin-like protein	ABR76054	Yes	100.0
AP006725	Klebsiella pneumoniae NTUH-K2044 DNA, complete genome.	Gammaproteobacteria	putative cytochrome	BAH64601	Yes	100.0
AP006725	Klebsiella pneumoniae NTUH-K2044 DNA, complete genome.	Gammaproteobacteria	glycogen synthesis protein	BAH65224	Yes	100.0
AP006725	Klebsiella pneumoniae NTUH-K2044 DNA, complete genome.	Gammaproteobacteria	hypothetical protein	BAH63191	Yes	100.0
CP000647	Klebsiella pneumoniae subsp. pneumoniae MGH 78578, complete sequence.	Gammaproteobacteria	small toxic membrane polypeptide	ABR78496	Yes	100.0
AP006725	Klebsiella pneumoniae NTUH-K2044 DNA, complete genome.	Gammaproteobacteria	hypothetical protein	BAH65663	Yes	100.0
AP006725	Klebsiella pneumoniae NTUH-K2044 DNA, complete genome.	Gammaproteobacteria	hypothetical protein	BAH64150	Yes	100.0
CP000647	Klebsiella pneumoniae subsp. pneumoniae MGH 78578, complete sequence.	Gammaproteobacteria	entericidin B	ABR79901	Yes	100.0
AP006725	Klebsiella pneumoniae NTUH-K2044 DNA, complete genome.	Gammaproteobacteria	hypothetical protein	BAH65661	Yes	100.0
CP000647	Klebsiella pneumoniae subsp. pneumoniae MGH 78578, complete sequence.	Gammaproteobacteria	PTS family enzyme IIBC component, cellobiose/salicin/arbutin-specific	ABR77270	Yes	100.0
AP006725	Klebsiella pneumoniae NTUH-K2044 DNA, complete genome.	Gammaproteobacteria	hypothetical protein	BAH65523	Yes	100.0
AP006725	Klebsiella pneumoniae NTUH-K2044 DNA, complete genome.	Gammaproteobacteria	conserved hypothetical protein	BAH65309	Yes	100.0
AP006725	Klebsiella pneumoniae NTUH-K2044 DNA, complete genome.	Gammaproteobacteria	conserved hypothetical protein	BAH61557	Yes	100.0
AP006725	Klebsiella pneumoniae NTUH-K2044 DNA, complete genome.	Gammaproteobacteria	hypothetical protein	BAH61712	Yes	100.0
AP006725	Klebsiella pneumoniae NTUH-K2044 DNA, complete genome.	Gammaproteobacteria	hypothetical protein	BAH62773	Yes	100.0
AP006725	Klebsiella pneumoniae NTUH-K2044 DNA, complete genome.	Gammaproteobacteria	hypothetical protein	BAH63344	Yes	100.0

## Sheet: Kp_BAA-1705
Supplementary Table 3. Predicted virulence factors identified in the genomes of K. pneumoniae RYC492, ATCC BAA-1705 and ATCC 700603, using the tool PathogenFinder
Strain:	ATCC BAA-1705
Probability of Being a Human Pathogen	82.2%
Matched Pathogenic Families	123
Genome Accesion	Organism	Class	Protein Function	Protein ID	Pathogenic Associated	Identity
CP000647	Klebsiella pneumoniae subsp. pneumoniae MGH 78578, complete sequence.	Gammaproteobacteria	putative inner membrane protein	ABR75996	Yes	99.89
CP000648	Klebsiella pneumoniae subsp. pneumoniae MGH 78578 plasmid pKPN3, complete sequence.	Gammaproteobacteria	klebicin B	ABR80240	Yes	100.0
AP006725	Klebsiella pneumoniae NTUH-K2044 DNA, complete genome.	Gammaproteobacteria	hypothetical protein	BAH61774	Yes	98.21
CP000026	Salmonella enterica subsp. enterica serovar Paratyphi A str. ATCC 9150, complete genome.	Gammaproteobacteria	hypothetical protein	AAV78633	Yes	97.47
AP006725	Klebsiella pneumoniae NTUH-K2044 DNA, complete genome.	Gammaproteobacteria	putative transporter	BAH65082	Yes	99.07
AP006725	Klebsiella pneumoniae NTUH-K2044 DNA, complete genome.	Gammaproteobacteria	putative alpha-glucoside-specific PTS family enzyme IIBC component	BAH65874	Yes	100.0
AP006725	Klebsiella pneumoniae NTUH-K2044 DNA, complete genome.	Gammaproteobacteria	periplasmic trehalase	BAH64029	Yes	99.48
AP006725	Klebsiella pneumoniae NTUH-K2044 DNA, complete genome.	Gammaproteobacteria	putative acyl-CoA synthase	BAH63408	Yes	99.61
AP006725	Klebsiella pneumoniae NTUH-K2044 DNA, complete genome.	Gammaproteobacteria	putative metal-dependent phosphohydrolase with HD subdomain	BAH63073	Yes	99.61
CP000647	Klebsiella pneumoniae subsp. pneumoniae MGH 78578, complete sequence.	Gammaproteobacteria	putative fimbrial protein	ABR78692	Yes	100.0
CP000038	Shigella sonnei Ss046, complete genome.	Gammaproteobacteria	putative protein encoded within IS	AAZ89289	Yes	98.26
AP006725	Klebsiella pneumoniae NTUH-K2044 DNA, complete genome.	Gammaproteobacteria	aminopeptidase B	BAH64649	Yes	99.77
CP000649	Klebsiella pneumoniae subsp. pneumoniae MGH 78578 plasmid pKPN4, complete sequence.	Gammaproteobacteria	TniA; integrase core domain	ABR80443	Yes	100.0
AP006725	Klebsiella pneumoniae NTUH-K2044 DNA, complete genome.	Gammaproteobacteria	putative chitinase II	BAH62922	Yes	100.0
AP006725	Klebsiella pneumoniae NTUH-K2044 DNA, complete genome.	Gammaproteobacteria	nucleoside permease	BAH64544	Yes	100.0
CP000647	Klebsiella pneumoniae subsp. pneumoniae MGH 78578, complete sequence.	Gammaproteobacteria	putative sugar diacid utilization regulator	ABR77119	Yes	100.0
AP006725	Klebsiella pneumoniae NTUH-K2044 DNA, complete genome.	Gammaproteobacteria	hypothetical protein	BAH63981	Yes	98.7
AP006725	Klebsiella pneumoniae NTUH-K2044 DNA, complete genome.	Gammaproteobacteria	pyrimidine specific nucleoside hydrolase	BAH63617	Yes	100.0
AP006725	Klebsiella pneumoniae NTUH-K2044 DNA, complete genome.	Gammaproteobacteria	hypothetical protein	BAH62542	Yes	100.0
CP000647	Klebsiella pneumoniae subsp. pneumoniae MGH 78578, complete sequence.	Gammaproteobacteria	putative isomerase	ABR76217	Yes	99.4
CP000647	Klebsiella pneumoniae subsp. pneumoniae MGH 78578, complete sequence.	Gammaproteobacteria	putative arylsulfatase regulator	ABR78241	Yes	99.72
AP006725	Klebsiella pneumoniae NTUH-K2044 DNA, complete genome.	Gammaproteobacteria	putative periplasmic binding protein/LacI transcriptional regulator	BAH63452	Yes	99.72
CP000647	Klebsiella pneumoniae subsp. pneumoniae MGH 78578, complete sequence.	Gammaproteobacteria	putative periplasmic binding protein/LacI transcriptional regulator	ABR76081	Yes	99.13
CP000649	Klebsiella pneumoniae subsp. pneumoniae MGH 78578 plasmid pKPN4, complete sequence.	Gammaproteobacteria	mediator of plasmid stability	ABR80473	Yes	99.69
AP006725	Klebsiella pneumoniae NTUH-K2044 DNA, complete genome.	Gammaproteobacteria	putative dienelactone hydrolase	BAH61095	Yes	100.0
AP006725	Klebsiella pneumoniae NTUH-K2044 DNA, complete genome.	Gammaproteobacteria	putative LysR-family bacterial regulatory protein	BAH64005	Yes	100.0
CP000243	Escherichia coli UTI89, complete genome.	Gammaproteobacteria	30S ribosomal protein S2	ABE05693	Yes	98.76
CP000649	Klebsiella pneumoniae subsp. pneumoniae MGH 78578 plasmid pKPN4, complete sequence.	Gammaproteobacteria	DNA replication	ABR80471	Yes	100.0
CP000647	Klebsiella pneumoniae subsp. pneumoniae MGH 78578, complete sequence.	Gammaproteobacteria	sulfatase modifying factor 1 precursor-like protein	ABR77683	Yes	98.65
CP000647	Klebsiella pneumoniae subsp. pneumoniae MGH 78578, complete sequence.	Gammaproteobacteria	hypothetical protein	ABR78147	Yes	99.32
AP006725	Klebsiella pneumoniae NTUH-K2044 DNA, complete genome.	Gammaproteobacteria	hypothetical protein	BAH64665	Yes	99.28
CP000649	Klebsiella pneumoniae subsp. pneumoniae MGH 78578 plasmid pKPN4, complete sequence.	Gammaproteobacteria	hypothetical protein	ABR80479	Yes	100.0
AP006725	Klebsiella pneumoniae NTUH-K2044 DNA, complete genome.	Gammaproteobacteria	ascBF operon repressor	BAH61576	Yes	99.63
AP006725	Klebsiella pneumoniae NTUH-K2044 DNA, complete genome.	Gammaproteobacteria	fructose-specific PTS family enzyme IIA component	BAH65323	Yes	100.0
AP006725	Klebsiella pneumoniae NTUH-K2044 DNA, complete genome.	Gammaproteobacteria	putative DeoR-family bacterial regulatory protein	BAH63413	Yes	99.62
CP000649	Klebsiella pneumoniae subsp. pneumoniae MGH 78578 plasmid pKPN4, complete sequence.	Gammaproteobacteria	hypothetical protein	ABR80476	Yes	100.0
AP006725	Klebsiella pneumoniae NTUH-K2044 DNA, complete genome.	Gammaproteobacteria	putative CTP synthase	BAH62894	Yes	99.13
AP006725	Klebsiella pneumoniae NTUH-K2044 DNA, complete genome.	Gammaproteobacteria	putative transmembrane protein	BAH61266	Yes	99.21
AP006725	Klebsiella pneumoniae NTUH-K2044 DNA, complete genome.	Gammaproteobacteria	hypothetical protein	BAH61398	Yes	100.0
CP000647	Klebsiella pneumoniae subsp. pneumoniae MGH 78578, complete sequence.	Gammaproteobacteria	hypothetical protein	ABR79376	Yes	99.6
CP000648	Klebsiella pneumoniae subsp. pneumoniae MGH 78578 plasmid pKPN3, complete sequence.	Gammaproteobacteria	putative plasmid SOS inhibition protein A	ABR80366	Yes	100.0
CP000649	Klebsiella pneumoniae subsp. pneumoniae MGH 78578 plasmid pKPN4, complete sequence.	Gammaproteobacteria	Plasmid SOS inhibition	ABR80493	Yes	100.0
AP006725	Klebsiella pneumoniae NTUH-K2044 DNA, complete genome.	Gammaproteobacteria	putative 2-component transcriptional regulator	BAH63285	Yes	97.63
AP006725	Klebsiella pneumoniae NTUH-K2044 DNA, complete genome.	Gammaproteobacteria	putative transcriptional regulatory protein	BAH61298	Yes	100.0
AP006725	Klebsiella pneumoniae NTUH-K2044 DNA, complete genome.	Gammaproteobacteria	SeqA family protein	BAH62406	Yes	100.0
AP006725	Klebsiella pneumoniae NTUH-K2044 DNA, complete genome.	Gammaproteobacteria	putative ribulose-phosphate 3-epimerase	BAH63412	Yes	100.0
CP000649	Klebsiella pneumoniae subsp. pneumoniae MGH 78578 plasmid pKPN4, complete sequence.	Gammaproteobacteria	mediator of plasmid stability	ABR80474	Yes	100.0
CP000647	Klebsiella pneumoniae subsp. pneumoniae MGH 78578, complete sequence.	Gammaproteobacteria	hypothetical protein	ABR77788	Yes	100.0
AP006725	Klebsiella pneumoniae NTUH-K2044 DNA, complete genome.	Gammaproteobacteria	chorismate lyase	BAH61178	Yes	100.0
AP006725	Klebsiella pneumoniae NTUH-K2044 DNA, complete genome.	Gammaproteobacteria	putative TetR-family trancriptional regulatory protein	BAH63862	Yes	99.52
CP000647	Klebsiella pneumoniae subsp. pneumoniae MGH 78578, complete sequence.	Gammaproteobacteria	hypothetical protein	ABR75674	Yes	98.94
CP000649	Klebsiella pneumoniae subsp. pneumoniae MGH 78578 plasmid pKPN4, complete sequence.	Gammaproteobacteria	putative aminoglycoside N(6')-acetyltransferase (Amikacin resistance protein) (AAC(6'))	ABR80438	Yes	100.0
CP000057	Haemophilus influenzae 86-028NP, complete genome.	Gammaproteobacteria	transposon Tn3 resolvase	AAX87127	Yes	98.38
AP006725	Klebsiella pneumoniae NTUH-K2044 DNA, complete genome.	Gammaproteobacteria	conserved hypothetical protein	BAH63317	Yes	100.0
CP000647	Klebsiella pneumoniae subsp. pneumoniae MGH 78578, complete sequence.	Gammaproteobacteria	hypothetical protein	ABR79871	Yes	100.0
CP000647	Klebsiella pneumoniae subsp. pneumoniae MGH 78578, complete sequence.	Gammaproteobacteria	putative ATP-binding protein	ABR79320	Yes	99.47
AP006725	Klebsiella pneumoniae NTUH-K2044 DNA, complete genome.	Gammaproteobacteria	putative outer membrane protein	BAH62690	Yes	98.37
CP000648	Klebsiella pneumoniae subsp. pneumoniae MGH 78578 plasmid pKPN3, complete sequence.	Gammaproteobacteria	surface exclusion	ABR80411	Yes	100.0
AP006725	Klebsiella pneumoniae NTUH-K2044 DNA, complete genome.	Gammaproteobacteria	putative cell envelope integrity inner membrane protein TolA	BAH63461	Yes	100.0
CP000647	Klebsiella pneumoniae subsp. pneumoniae MGH 78578, complete sequence.	Gammaproteobacteria	putative GCN5-related N-acetyltransferase	ABR80092	Yes	100.0
AP006725	Klebsiella pneumoniae NTUH-K2044 DNA, complete genome.	Gammaproteobacteria	putative palmitoyl transferase for Lipid A	BAH62357	Yes	99.42
CP000648	Klebsiella pneumoniae subsp. pneumoniae MGH 78578 plasmid pKPN3, complete sequence.	Gammaproteobacteria	Hypothetical protein	ABR80294	Yes	100.0
CP000648	Klebsiella pneumoniae subsp. pneumoniae MGH 78578 plasmid pKPN3, complete sequence.	Gammaproteobacteria	lytic transglycosylase-like protein	ABR80379	Yes	100.0
AP006725	Klebsiella pneumoniae NTUH-K2044 DNA, complete genome.	Gammaproteobacteria	hypothetical protein	BAH65205	Yes	100.0
CP000648	Klebsiella pneumoniae subsp. pneumoniae MGH 78578 plasmid pKPN3, complete sequence.	Gammaproteobacteria	hypothetical protein	ABR80408	Yes	100.0
AP006725	Klebsiella pneumoniae NTUH-K2044 DNA, complete genome.	Gammaproteobacteria	putative PTS system transport protein	BAH62244	Yes	100.0
CP000648	Klebsiella pneumoniae subsp. pneumoniae MGH 78578 plasmid pKPN3, complete sequence.	Gammaproteobacteria	putative plasmid SOS inhibition protein B	ABR80365	Yes	100.0
CP000649	Klebsiella pneumoniae subsp. pneumoniae MGH 78578 plasmid pKPN4, complete sequence.	Gammaproteobacteria	putative regulator of SOS induction	ABR80491	Yes	100.0
CP000649	Klebsiella pneumoniae subsp. pneumoniae MGH 78578 plasmid pKPN4, complete sequence.	Gammaproteobacteria	hypothetical protein	ABR80478	Yes	100.0
CP000648	Klebsiella pneumoniae subsp. pneumoniae MGH 78578 plasmid pKPN3, complete sequence.	Gammaproteobacteria	hypothetical protein	ABR80394	Yes	100.0
CP000649	Klebsiella pneumoniae subsp. pneumoniae MGH 78578 plasmid pKPN4, complete sequence.	Gammaproteobacteria	hypothetical protein	ABR80515	Yes	100.0
CP000648	Klebsiella pneumoniae subsp. pneumoniae MGH 78578 plasmid pKPN3, complete sequence.	Gammaproteobacteria	hypothetical protein	ABR80396	Yes	100.0
CP000649	Klebsiella pneumoniae subsp. pneumoniae MGH 78578 plasmid pKPN4, complete sequence.	Gammaproteobacteria	hypothetical protein	ABR80517	Yes	100.0
CP000649	Klebsiella pneumoniae subsp. pneumoniae MGH 78578 plasmid pKPN4, complete sequence.	Gammaproteobacteria	hypothetical protein	ABR80457	Yes	100.0
XXX	Acinetobacter baumannii AYE	Gammaproteobacteria	XXX		Yes	100.0
AP006725	Klebsiella pneumoniae NTUH-K2044 DNA, complete genome.	Gammaproteobacteria	hypothetical protein	BAH61334	Yes	100.0
AP006725	Klebsiella pneumoniae NTUH-K2044 DNA, complete genome.	Gammaproteobacteria	hypothetical protein	BAH63238	Yes	99.15
AP006725	Klebsiella pneumoniae NTUH-K2044 DNA, complete genome.	Gammaproteobacteria	tryptophan-specific transport protein	BAH61624	Yes	100.0
FN554766	Escherichia coli 042 complete genome.	Gammaproteobacteria	transposon Tn21 modulator protein	CBG36916	Yes	100.0
AP006725	Klebsiella pneumoniae NTUH-K2044 DNA, complete genome.	Gammaproteobacteria	detox protein	BAH64585	Yes	100.0
AP006725	Klebsiella pneumoniae NTUH-K2044 DNA, complete genome.	Gammaproteobacteria	cell division activator	BAH62960	Yes	100.0
CP000649	Klebsiella pneumoniae subsp. pneumoniae MGH 78578 plasmid pKPN4, complete sequence.	Gammaproteobacteria	hypothetical protein	ABR80456	Yes	100.0
CP000648	Klebsiella pneumoniae subsp. pneumoniae MGH 78578 plasmid pKPN3, complete sequence.	Gammaproteobacteria	Hypothetical protein	ABR80367	Yes	100.0
CP000647	Klebsiella pneumoniae subsp. pneumoniae MGH 78578, complete sequence.	Gammaproteobacteria	hypothetical protein	ABR78958	Yes	100.0
AP006725	Klebsiella pneumoniae NTUH-K2044 DNA, complete genome.	Gammaproteobacteria	putative outer membrane protein N precursor	BAH64158	Yes	100.0
CP000649	Klebsiella pneumoniae subsp. pneumoniae MGH 78578 plasmid pKPN4, complete sequence.	Gammaproteobacteria	hypothetical protein	ABR80484	Yes	100.0
CP000648	Klebsiella pneumoniae subsp. pneumoniae MGH 78578 plasmid pKPN3, complete sequence.	Gammaproteobacteria	hypothetical protein	ABR80393	Yes	100.0
CP000649	Klebsiella pneumoniae subsp. pneumoniae MGH 78578 plasmid pKPN4, complete sequence.	Gammaproteobacteria	hypothetical protein	ABR80514	Yes	100.0
AP006725	Klebsiella pneumoniae NTUH-K2044 DNA, complete genome.	Gammaproteobacteria	DNA-damage-inducible protein I	BAH62776	Yes	97.59
CP000647	Klebsiella pneumoniae subsp. pneumoniae MGH 78578, complete sequence.	Gammaproteobacteria	B12-dependent methionine synthase	ABR76145	Yes	100.0
CP000036	Shigella boydii Sb227, complete genome.	Gammaproteobacteria	putative damage-inducible protein	ABB65426	Yes	100.0
CP000823	Citrobacter koseri ATCC BAA-895 plasmid pCKO3, complete sequence.	Gammaproteobacteria	hypothetical protein	ABV16196	Yes	100.0
CP001063	Shigella boydii CDC 3083-94, complete genome.	Gammaproteobacteria	IS1 OrfB	ACD07447	Yes	98.97
CP000647	Klebsiella pneumoniae subsp. pneumoniae MGH 78578, complete sequence.	Gammaproteobacteria	hypothetical protein	ABR76270	Yes	100.0
CP000647	Klebsiella pneumoniae subsp. pneumoniae MGH 78578, complete sequence.	Gammaproteobacteria	hypothetical protein	ABR78873	Yes	100.0
AP006725	Klebsiella pneumoniae NTUH-K2044 DNA, complete genome.	Gammaproteobacteria	4-oxalocrotonate tautomerase	BAH63599	Yes	98.67
AP006725	Klebsiella pneumoniae NTUH-K2044 DNA, complete genome.	Gammaproteobacteria	hypothetical protein	BAH63982	Yes	98.86
AP006725	Klebsiella pneumoniae NTUH-K2044 DNA, complete genome.	Gammaproteobacteria	conserved hypothetical protein	BAH61540	Yes	100.0
CP000823	Citrobacter koseri ATCC BAA-895 plasmid pCKO3, complete sequence.	Gammaproteobacteria	hypothetical protein	ABV16195	Yes	100.0
AP006725	Klebsiella pneumoniae NTUH-K2044 DNA, complete genome.	Gammaproteobacteria	hypothetical protein	BAH63681	Yes	97.65
CP000648	Klebsiella pneumoniae subsp. pneumoniae MGH 78578 plasmid pKPN3, complete sequence.	Gammaproteobacteria	Hypothetical protein	ABR80291	Yes	100.0
CP000648	Klebsiella pneumoniae subsp. pneumoniae MGH 78578 plasmid pKPN3, complete sequence.	Gammaproteobacteria	inner membrane protein	ABR80402	Yes	100.0
CP000647	Klebsiella pneumoniae subsp. pneumoniae MGH 78578, complete sequence.	Gammaproteobacteria	haemolysin expression modulating protein	ABR75893	Yes	100.0
CP000648	Klebsiella pneumoniae subsp. pneumoniae MGH 78578 plasmid pKPN3, complete sequence.	Gammaproteobacteria	hypothetical protein	ABR80403	Yes	100.0
AP006725	Klebsiella pneumoniae NTUH-K2044 DNA, complete genome.	Gammaproteobacteria	hypothetical protein	BAH65442	Yes	100.0
CP000026	Salmonella enterica subsp. enterica serovar Paratyphi A str. ATCC 9150, complete genome.	Gammaproteobacteria	phage regulatory protein	AAV78465	Yes	98.53
CP000649	Klebsiella pneumoniae subsp. pneumoniae MGH 78578 plasmid pKPN4, complete sequence.	Gammaproteobacteria	F pilin synthesis	ABR80529	Yes	100.0
FM180568	Escherichia coli 0127:H6 E2348/69 complete genome, strain E2348/69.	Gammaproteobacteria	predicted protein	CAS08354	Yes	97.4
CP000648	Klebsiella pneumoniae subsp. pneumoniae MGH 78578 plasmid pKPN3, complete sequence.	Gammaproteobacteria	Hypothetical protein	ABR80355	Yes	100.0
CP000649	Klebsiella pneumoniae subsp. pneumoniae MGH 78578 plasmid pKPN4, complete sequence.	Gammaproteobacteria	hypothetical protein	ABR80475	Yes	100.0
CP000647	Klebsiella pneumoniae subsp. pneumoniae MGH 78578, complete sequence.	Gammaproteobacteria	hypothetical protein	ABR77591	Yes	100.0
AP006725	Klebsiella pneumoniae NTUH-K2044 DNA, complete genome.	Gammaproteobacteria	hypothetical protein	BAH63626	Yes	100.0
CP000649	Klebsiella pneumoniae subsp. pneumoniae MGH 78578 plasmid pKPN4, complete sequence.	Gammaproteobacteria	hypothetical protein	ABR80485	Yes	100.0
CP000649	Klebsiella pneumoniae subsp. pneumoniae MGH 78578 plasmid pKPN4, complete sequence.	Gammaproteobacteria	hypothetical protein	ABR80477	Yes	100.0
CP000648	Klebsiella pneumoniae subsp. pneumoniae MGH 78578 plasmid pKPN3, complete sequence.	Gammaproteobacteria	hypothetical protein	ABR80392	Yes	100.0
CP000649	Klebsiella pneumoniae subsp. pneumoniae MGH 78578 plasmid pKPN4, complete sequence.	Gammaproteobacteria	hypothetical protein	ABR80513	Yes	100.0
AP006725	Klebsiella pneumoniae NTUH-K2044 DNA, complete genome.	Gammaproteobacteria	putative hok/gef cell toxic protein	BAH65700	Yes	100.0
AP006725	Klebsiella pneumoniae NTUH-K2044 DNA, complete genome.	Gammaproteobacteria	hypothetical protein	BAH63725	Yes	100.0
CP000647	Klebsiella pneumoniae subsp. pneumoniae MGH 78578, complete sequence.	Gammaproteobacteria	small toxic membrane polypeptide	ABR78496	Yes	100.0
CP000647	Klebsiella pneumoniae subsp. pneumoniae MGH 78578, complete sequence.	Gammaproteobacteria	entericidin B	ABR79901	Yes	100.0
CP000647	Klebsiella pneumoniae subsp. pneumoniae MGH 78578, complete sequence.	Gammaproteobacteria	PTS family enzyme IIBC component, cellobiose/salicin/arbutin-specific	ABR77270	Yes	98.33
AP006725	Klebsiella pneumoniae NTUH-K2044 DNA, complete genome.	Gammaproteobacteria	hypothetical protein	BAH61712	Yes	100.0
AP006725	Klebsiella pneumoniae NTUH-K2044 DNA, complete genome.	Gammaproteobacteria	hypothetical protein	BAH63344	Yes	100.0

## Sheet: Kp_700603
Supplementary Table 3. Predicted virulence factors identified in the genomes of K. pneumoniae RYC492, ATCC BAA-1705 and ATCC 700603, using the tool PathogenFinder
Strain:	ATCC 700603
Probability of Being a Human Pathogen	0.842
Matched Pathogenic Families	44
Genome Accesion	Organism	Class	Protein Function	Protein ID	Pathogenic Associated	Identity
AP006725	Klebsiella pneumoniae NTUH-K2044 DNA, complete genome.	Gammaproteobacteria	4-hydroxyphenylacetate 3-hydroxylase	BAH61578	Yes	100.0
AP006725	Klebsiella pneumoniae NTUH-K2044 DNA, complete genome.	Gammaproteobacteria	putative AraC-type regulatory protein	BAH64575	Yes	100.0
AP006725	Klebsiella pneumoniae NTUH-K2044 DNA, complete genome.	Gammaproteobacteria	putative oxidoreductase	BAH62596	Yes	100.0
AP006725	Klebsiella pneumoniae NTUH-K2044 DNA, complete genome.	Gammaproteobacteria	putative PTS system transport protein	BAH62241	Yes	100.0
AP006725	Klebsiella pneumoniae NTUH-K2044 DNA, complete genome.	Gammaproteobacteria	putative dipeptide ABC transport system ATP-binding component	BAH64323	Yes	100.0
AP006725	Klebsiella pneumoniae NTUH-K2044 DNA, complete genome.	Gammaproteobacteria	pyrroloquinoline quinone synthesis protein C	BAH63513	Yes	100.0
AP006725	Klebsiella pneumoniae NTUH-K2044 DNA, complete genome.	Gammaproteobacteria	uridine kinase	BAH64306	Yes	100.0
AP006725	Klebsiella pneumoniae NTUH-K2044 DNA, complete genome.	Gammaproteobacteria	hypothetical protein	BAH62808	Yes	100.0
AP006725	Klebsiella pneumoniae NTUH-K2044 DNA, complete genome.	Gammaproteobacteria	RNA polymerase sigma-70 factor	BAH64693	Yes	100.0
AP006725	Klebsiella pneumoniae NTUH-K2044 DNA, complete genome.	Gammaproteobacteria	ribosomal protein L13	BAH65405	Yes	100.0
CP000647	Klebsiella pneumoniae subsp. pneumoniae MGH 78578, complete sequence.	Gammaproteobacteria	glycoprotein/polysaccharide metabolism	ABR75868	Yes	100.0
CP000647	Klebsiella pneumoniae subsp. pneumoniae MGH 78578, complete sequence.	Gammaproteobacteria	putative ethanolamine utilization protein	ABR78205	Yes	100.0
AP006725	Klebsiella pneumoniae NTUH-K2044 DNA, complete genome.	Gammaproteobacteria	transcriptional repressor for methionine biosynthesis	BAH61007	Yes	100.0
CP000647	Klebsiella pneumoniae subsp. pneumoniae MGH 78578, complete sequence.	Gammaproteobacteria	hypothetical protein	ABR79451	Yes	100.0
AP006725	Klebsiella pneumoniae NTUH-K2044 DNA, complete genome.	Gammaproteobacteria	homoprotocatechuate degradative operon repressor	BAH61589	Yes	100.0
AP006725	Klebsiella pneumoniae NTUH-K2044 DNA, complete genome.	Gammaproteobacteria	hypothetical protein	BAH62508	Yes	100.0
AP006725	Klebsiella pneumoniae NTUH-K2044 DNA, complete genome.	Gammaproteobacteria	repressor of mar operon	BAH63322	Yes	100.0
AP006725	Klebsiella pneumoniae NTUH-K2044 DNA, complete genome.	Gammaproteobacteria	hypothetical protein	BAH64053	Yes	100.0
CP000647	Klebsiella pneumoniae subsp. pneumoniae MGH 78578, complete sequence.	Gammaproteobacteria	putative cytoplasmic protein	ABR79449	Yes	100.0
AP006725	Klebsiella pneumoniae NTUH-K2044 DNA, complete genome.	Gammaproteobacteria	hypothetical protein	BAH63474	Yes	100.0
AP006725	Klebsiella pneumoniae NTUH-K2044 DNA, complete genome.	Gammaproteobacteria	cytochrome b562	BAH61382	Yes	100.0
AP006725	Klebsiella pneumoniae NTUH-K2044 DNA, complete genome.	Gammaproteobacteria	cell division protein	BAH61730	Yes	100.0
AP006725	Klebsiella pneumoniae NTUH-K2044 DNA, complete genome.	Gammaproteobacteria	preprotein translocase auxillary subunit	BAH62010	Yes	100.0
CP000880	Salmonella enterica subsp. arizonae serovar 62:z4,z23:--, complete genome.	Gammaproteobacteria	hypothetical protein	ABX21688	Yes	100.0
CP000647	Klebsiella pneumoniae subsp. pneumoniae MGH 78578, complete sequence.	Gammaproteobacteria	putative ferredoxin	ABR78768	Yes	100.0
AP006725	Klebsiella pneumoniae NTUH-K2044 DNA, complete genome.	Gammaproteobacteria	cellobiose-specific PTS family enzyme IIB component	BAH62952	Yes	100.0
AP006725	Klebsiella pneumoniae NTUH-K2044 DNA, complete genome.	Gammaproteobacteria	putative ascorbate-specific PTS family enzyme IIB component	BAH61340	Yes	100.0
AP006725	Klebsiella pneumoniae NTUH-K2044 DNA, complete genome.	Gammaproteobacteria	hypothetical protein	BAH64786	Yes	100.0
AP006725	Klebsiella pneumoniae NTUH-K2044 DNA, complete genome.	Gammaproteobacteria	twin arginine translocase protein A	BAH61101	Yes	100.0
AP006725	Klebsiella pneumoniae NTUH-K2044 DNA, complete genome.	Gammaproteobacteria	hypothetical protein	BAH65276	Yes	100.0
AP006725	Klebsiella pneumoniae NTUH-K2044 DNA, complete genome.	Gammaproteobacteria	cold shock protein	BAH62358	Yes	100.0
AP006725	Klebsiella pneumoniae NTUH-K2044 DNA, complete genome.	Gammaproteobacteria	galactitol-specific PTS family enzyme IIB component	BAH65326	Yes	100.0
AP006725	Klebsiella pneumoniae NTUH-K2044 DNA, complete genome.	Gammaproteobacteria	conserved hypothetical protein	BAH60940	Yes	100.0
AM933172	Salmonella enterica subsp. enterica serovar Enteritidis str. P125109 complete genome.	Gammaproteobacteria	propanediol utilization protein	CAR33627	Yes	100.0
CP000647	Klebsiella pneumoniae subsp. pneumoniae MGH 78578, complete sequence.	Gammaproteobacteria	haemolysin expression modulating protein	ABR75893	Yes	100.0
AP006725	Klebsiella pneumoniae NTUH-K2044 DNA, complete genome.	Gammaproteobacteria	putative amino acid/amine transport protein	BAH61631	Yes	100.0
AP006725	Klebsiella pneumoniae NTUH-K2044 DNA, complete genome.	Gammaproteobacteria	hypothetical protein	BAH65724	Yes	100.0
AP006725	Klebsiella pneumoniae NTUH-K2044 DNA, complete genome.	Gammaproteobacteria	putative cytochrome	BAH64601	Yes	100.0
AP006725	Klebsiella pneumoniae NTUH-K2044 DNA, complete genome.	Gammaproteobacteria	hypothetical protein	BAH63191	Yes	100.0
AP006725	Klebsiella pneumoniae NTUH-K2044 DNA, complete genome.	Gammaproteobacteria	hypothetical protein	BAH65661	Yes	100.0
